# Supplementary material for: IRFinder-S: a comprehensive suite to discover and explore intron retention
Source: Genome Biol. 2021 Nov 8;22:307. doi: 10.1186/s13059-021-02515-8 (PMC8573998; doi:10.1186/s13059-021-02515-8)
Supplement: Supplementary file 2 — Additional file 2. Supplemental Table S1. [file 13059_2021_2515_MOESM2_ESM.tsv]

ID	baseMean	log2FoldChange	lfcSE	stat	pvalue	padj
ENSG00000188976;clean;1:954082-955922	300.166666666667	0.0674370156619854	0.410822153942562	0.164151360910819	0.869611989980108	0.981150057314767
ENSG00000188976;clean;1:954523-955922	298.5	0.111073861609929	0.422133469352775	0.263124982201081	0.792454249187298	0.968339876338436
ENSG00000188976;clean;1:957273-958928	260.833333333333	-0.428854820392935	0.414345666074643	-1.03501702927352	0.300660958420212	0.807282417866493
ENSG00000187961;clean;1:961750-961825	14	1.33984991816247	0.917977284097574	1.45956761825498	0.144408944250305	0.68299343823533
ENSG00000187961;clean;1:963253-963336	13.9166666666667	0.480409156882616	0.79419918769673	0.604897567669211	0.545247059411381	0.911116884376886
ENSG00000187961;clean;1:963504-963919	15.8333333333333	-0.48629282594783	0.696466898497792	-0.698228195764528	0.48503449601281	0.890830063735944
ENSG00000188157;clean;1:1035324-1040664	65.1666666666667	-0.975867070998432	0.715631787327808	-1.36364410899403	0.172679602524029	0.704085145922039
ENSG00000188157;clean;1:1042162-1043238	16.75	0.250434932021149	0.833222059109978	0.300562052196092	0.763748472068577	0.960548714230137
ENSG00000188157;clean;1:1043457-1043537	10.8333333333333	-1.56559215789755	1.49504754768019	-1.04718552953505	0.295014017915406	0.803873973795303
ENSG00000188157;clean;1:1045523-1045732	70	0.0103282603472067	0.58139380309194	0.0177646550277616	0.985826601509808	0.998058029861048
ENSG00000188157;clean;1:1045876-1045963	32.25	-1.03302862170049	0.710258896717813	-1.45443953813775	0.145824484849778	0.683954622647198
ENSG00000188157;clean;1:1046088-1046159	63.4166666666667	-1.20678766696745	0.756791500280706	-1.5946104924802	0.11079936479923	0.631644365238037
ENSG00000188157;clean;1:1046265-1046396	88.0833333333333	0.604071540228172	0.559798779550842	1.07908691889763	0.280548982071519	0.793934265608841
ENSG00000188157;clean;1:1046735-1046819	24	-3.24612498643787	1.50270137737714	-2.16019299330367	0.0307577323534798	0.41633749362781
ENSG00000188157;clean;1:1046957-1047326	54.6666666666667	0.0729309094440161	0.5984961371846	0.121856942614688	0.903012316237039	0.985621219437971
ENSG00000188157;clean;1:1048365-1048866	21.75	-1.37381373280898	0.748075755281468	-1.83646338370113	0.0662891527513912	0.531755959390782
ENSG00000188157;clean;1:1049795-1049902	20.6666666666667	-0.673335488110318	1.1342410136911	-0.593644102075903	0.552750177151528	0.91377561901209
ENSG00000188157;clean;1:1050037-1050232	39	-0.126140427394508	0.697930851353215	-0.180734849519741	0.856575703259054	0.980280000800859
ENSG00000188157;clean;1:1050329-1050426	72.0833333333333	-0.0598353450920195	0.794292165324217	-0.0753316571712573	0.939950834254275	0.992315048460837
ENSG00000188157;clean;1:1051815-1051992	296.333333333333	-0.534188652860817	0.395897916000358	-1.3493090801224	0.177237710306111	0.710582973233454
ENSG00000188157;clean;1:1051815-1053752	301.5	-0.292728879670446	0.367625199880131	-0.796269895986168	0.425875179140759	0.871151540475036
ENSG00000188157;clean;1:1052016-1053460	24	-0.944584504030102	1.21904013067386	-0.774859235772621	0.438422842090586	0.874142501328503
ENSG00000188157;clean;1:1053977-1054447	91.4166666666667	-0.716062049441011	0.588708687182201	-1.21632662305083	0.223860523674078	0.751111751835591
ENSG00000188157;anti-near;1:1054551-1054823	20.5833333333333	-0.0278473721270552	0.792072587604794	-0.0351576011628743	0.971954070683765	0.996050985465774
ENSG00000131591;clean;1:1084383-1084480	9.66666666666667	-0.404389144305439	1.05079681805076	-0.384840472828596	0.700355611158252	0.949906800538153
ENSG00000131591;clean;1:1087204-1087501	8.5	2.53442548853026	1.32330558373021	1.91522315003469	0.055464051372467	0.504600560903868
ENSG00000131591;anti-over;1:1092103-1116059	20.0833333333333	-1.33044705543457	1.27214743694029	-1.04582772153713	0.295640579775237	0.804380560389419
ENSG00000160087;clean;1:1267992-1272852	30.5833333333333	-0.142784197126057	0.601749635762654	-0.237281734196802	0.812438231517733	0.971474658730654
ENSG00000160087;clean;1:1267992-1273665	30.5833333333333	-0.142784197126057	0.601749635762654	-0.237281734196802	0.812438231517733	0.971474658730654
ENSG00000131584;anti-near;1:1294816-1295446	16.6666666666667	0.893084468781118	0.892587883249849	1.00055634357198	0.317041345042861	0.815637673703604
ENSG00000131584;clean;1:1298421-1298566	30.3333333333333	2.30671017503505	1.54601785507096	1.49203333420052	0.135690406862828	0.672533885706207
ENSG00000131584;clean;1:1298679-1299344	31.1666666666667	-0.500111745793768	0.610113683774275	-0.819702555595845	0.412385692789252	0.862846342329213
ENSG00000131584;clean;1:1299356-1299830	30.25	-0.240397702981516	0.658342167647079	-0.365156167712452	0.714994835523151	0.953310638687374
ENSG00000131584;clean;1:1299905-1299972	30.5	-0.584961761296352	0.726214037902714	-0.805494979118973	0.420534102568141	0.86728480633532
ENSG00000131584;clean;1:1300068-1300157	24.8333333333333	-1.45679531891533	0.829638167275448	-1.75594057310487	0.0790985561871109	0.565240066372512
ENSG00000131584;clean;1:1300202-1300508	22.6666666666667	0.148318339928372	0.730200614567183	0.203119987808126	0.839041249352321	0.977094951204118
ENSG00000131584;clean;1:1300692-1301987	32.1666666666667	-0.644201085547957	0.646539795333848	-0.996382728792924	0.319064221428001	0.816249517656958
ENSG00000131584;clean;1:1303281-1304085	21.5833333333333	0.0948595434664213	0.667001362882307	0.14221791550246	0.88690788110044	0.98223995253799
ENSG00000131584;anti-near;1:1304143-1307768	11.9166666666667	-1.12357344806361	0.856666453741888	-1.31156466225085	0.189667062802984	0.725361040601746
ENSG00000169972;anti-over;1:1309603-1309680	15.25	-0.115477264276102	1.27931232137907	-0.0902651075474836	0.928076547070982	0.989880937334628
ENSG00000127054;anti-near;1:1311924-1312017	60.9166666666667	-0.187489797349803	0.673944740298685	-0.278197582292444	0.78086069068863	0.96470845180716
ENSG00000127054;anti-near;1:1312147-1312225	53.75	-1.44312761668283	0.92024697097342	-1.56819599759868	0.116835398193544	0.644068279515879
ENSG00000127054;anti-near;1:1312368-1312439	39.3333333333333	0.400061464039606	0.70744310507441	0.56550337570613	0.571731428859181	0.921158500440717
ENSG00000127054;anti-near;1:1312700-1312786	40	0.341797001282373	0.680881958754623	0.50199156680189	0.615673453117938	0.930189353737268
ENSG00000127054;anti-near;1:1312949-1313034	39.5	0.422624452661554	0.739752519062126	0.57130518892638	0.567792784957198	0.919403906627528
ENSG00000127054;anti-near;1:1313124-1313508	87.3333333333333	0.64316876811836	0.553951119225755	1.16105689797559	0.245618761478005	0.767669890247627
ENSG00000127054;anti-near;1:1314365-1314823	129.916666666667	-0.0147137633747882	0.38805312205783	-0.0379168792580814	0.969753955024463	0.995700859343898
ENSG00000127054;anti-near;1:1314962-1315403	224.833333333333	-0.136589032799035	0.405805460935416	-0.336587468498295	0.736427904236241	0.957729632894858
ENSG00000127054;anti-near;1:1315438-1315519	176.166666666667	-0.440192444666866	0.490529760720574	-0.897381728725769	0.369515258817038	0.841752744501504
ENSG00000127054;anti-near;1:1315618-1316156	193	-0.50360964877201	0.384047021548935	-1.31132288629881	0.189748699407153	0.725535211486245
ENSG00000107404;anti-near;1:1338653-1339361	19	-1.07956426897821	1.26944561296395	-0.850421836078193	0.395090600185266	0.857511478049866
ENSG00000107404;clean;1:1340503-1341666	31.4166666666667	-2.17969948515607	1.3229130834604	-1.64765131769242	0.099424243271992	0.604746606025442
ENSG00000107404;clean;1:1341805-1342052	18.0833333333333	0.655459800177725	0.739615454080191	0.886217015290568	0.375500596403632	0.84541253306302
ENSG00000221978;clean;1:1388510-1388625	24.6666666666667	-0.812913798682601	0.621960436347192	-1.30701850339049	0.191206427363003	0.727583979750782
ENSG00000221978;clean;1:1392803-1393395	237.916666666667	-0.676386382947431	0.35863172756845	-1.88601936458155	0.0592923452121678	0.516432884090409
ENSG00000221978;anti-near;1:1398342-1398596	120.25	-0.899472179104369	0.638966931125261	-1.40769754315821	0.159220649642142	0.692096108217902
ENSG00000160072;clean;1:1477350-1478643	34.5	0.180922568658396	0.512051206639656	0.353329054423488	0.723841766144782	0.956110496660196
ENSG00000160072;clean;1:1482614-1485015	35.75	0.0458573627469059	0.550302806316996	0.0833311446361956	0.933588236569446	0.991138681589694
ENSG00000160072;clean;1:1485838-1486109	28.25	0.297353481198262	0.803128243137799	0.370244084601621	0.711200631996545	0.952543588463947
ENSG00000160072;clean;1:1486668-1487862	51	1.40210509620827	0.532858989560401	2.63128730804557	0.00850620918337304	0.268499063037448
ENSG00000160072;clean;1:1489274-1490256	75.8333333333333	1.41710683339079	0.497976894560883	2.84572808270633	0.00443100142207029	0.207133859500081
ENSG00000197785;clean;1:1516088-1517310	52.75	-0.252765430951133	0.728491123764279	-0.346971188399711	0.728612964047519	0.956182619985583
ENSG00000197785;clean;1:1520617-1522743	44.25	-0.341327258771586	0.637119365297111	-0.535735181448162	0.592141585283505	0.926151194879711
ENSG00000197785;clean;1:1527862-1529222	74.6666666666667	0.158537603810252	0.597157418146926	0.265487121138374	0.79063422985247	0.967582262055677
ENSG00000197785;anti-near;1:1529331-1533925	26.1666666666667	-0.635085026907252	0.875003643754562	-0.725808436845085	0.467956214094917	0.88601700903835
ENSG00000197530;clean;1:1624901-1624990	9.33333333333333	2.04308189643112	1.63606447664854	1.24877834925941	0.211746154915796	0.744704097247003
ENSG00000197530;clean;1:1625653-1626649	11.75	-0.369948239219618	0.976599097214157	-0.378812800743858	0.704826880979024	0.950917855866794
ENSG00000248333;anti-near;1:1637202-1637407	138.75	0.299883715284973	0.462583716216202	0.648279878370845	0.516803945928644	0.903103078449721
ENSG00000248333;anti-near;1:1637513-1637761	131.416666666667	1.234003181036	0.587363946022968	2.10091747951405	0.0356482107409237	0.436204573701914
ENSG00000248333;anti-near;1:1638590-1640276	22.4166666666667	-1.92929135318199	1.28539502346349	-1.50093264557966	0.133372983454759	0.670254331356641
ENSG00000248333;clean;1:1641113-1641661	37.8333333333333	-1.02129226467374	0.946325384033195	-1.07921892607492	0.28049014457033	0.793934265608841
ENSG00000248333;clean;1:1657302-1657374	108.166666666667	-0.0570715464000342	0.490734783074282	-0.116298147937468	0.907416253385526	0.986863982520818
ENSG00000189339;clean;1:1669736-1670097	32.1666666666667	-0.0405407342443547	0.70329081187754	-0.0576443393823462	0.954031930649842	0.992787586958919
ENSG00000189339;clean;1:1670151-1671508	32	0.0051530002923953	0.797658373904632	0.00646015946296753	0.994845574356373	0.999335346931445
ENSG00000008128;anti-near;1:1703624-1703823	51.75	-0.889059018960037	0.542416083882976	-1.63907200648543	0.101198264266006	0.60810489818796
ENSG00000008128;anti-near;1:1704146-1704222	29.3333333333333	0.595434908955484	1.06109332009168	0.561152254642447	0.574693748200753	0.92191896030524
ENSG00000008128;anti-near;1:1704344-1704549	11.3333333333333	0.482152135492958	0.893611458022393	0.539554558264041	0.589504262028336	0.926151194879711
ENSG00000008128;anti-near;1:1704655-1704903	38.75	-0.396483162654703	0.485263961612402	-0.817046378917767	0.413901924191688	0.864340937836566
ENSG00000008128;clean;1:1708245-1708793	26.6666666666667	0.379476711813427	0.869929382802763	0.436215535783856	0.662680357130413	0.941181223675434
ENSG00000215790;anti-over;1:1734835-1735203	14.5	-0.171931852863871	0.708749538477205	-0.24258478281803	0.808327070702121	0.969893042769652
ENSG00000008130;clean;1:1753649-1754050	99.4166666666667	1.73713926748195	0.557968095421032	3.11333081898013	0.00184988534463383	0.137720538194388
ENSG00000008130;clean;1:1754208-1754283	44.9166666666667	0.359652396434217	0.84310747070507	0.426579539300546	0.669685603156129	0.944457328916112
ENSG00000008130;clean;1:1754698-1755373	140	0.517750274474732	0.388075448604449	1.33414849183736	0.182155196323751	0.71721511830438
ENSG00000008130;clean;1:1755476-1756257	112.5	0.606936292134924	0.558443707649814	1.08683522407153	0.277109637675537	0.792387247202809
ENSG00000008130;clean;1:1756343-1756502	133.75	0.542301511567232	0.446767881313751	1.21383280725677	0.224811575614403	0.751496440764416
ENSG00000008130;clean;1:1756882-1757180	116.083333333333	0.684258103584571	0.461130071519736	1.4838722214092	0.137842822606462	0.673986439640162
ENSG00000067606;anti-over;1:2175313-2184582	32.25	0.268592037521914	1.09348450223455	0.245629487178869	0.8059690609359	0.969565481711555
ENSG00000067606;known-exon+anti-near+anti-over;1:2184698-2184921	34.5833333333333	-1.13399330648231	0.678929276220561	-1.67026720779369	0.0948665080868956	0.595176132323793
ENSG00000162585;anti-near;1:2189781-2193638	32.75	-0.455920054400078	0.613843711730301	-0.742729860529046	0.457645247461671	0.883245716889608
ENSG00000162585;clean;1:2192975-2193638	31.5833333333333	-0.62513229890262	0.665411707500646	-0.939466937320175	0.34749105973189	0.830140533074262
ENSG00000162585;clean;1:2193910-2193997	28.0833333333333	-0.711990911415729	1.44007756343269	-0.494411502196149	0.621015592391793	0.93196851468379
ENSG00000157933;clean;1:2303103-2303284	43.75	-0.840937135115563	0.897768649542813	-0.936696926924112	0.348914477454332	0.831282435855105
ENSG00000157933;clean;1:2304102-2304292	28.8333333333333	-0.109691467121036	1.00088747198453	-0.109594205334135	0.912731206449034	0.987489679999926
ENSG00000157916;known-exon;1:2395648-2395783	226	0.554748080301606	0.382246950228775	1.45128190027308	0.146701379175568	0.683954622647198
ENSG00000157911;anti-near;1:2405834-2406483	20.25	-1.34755098522752	1.20437833934196	-1.11887680242057	0.26319270066934	0.783166245762897
ENSG00000157911;anti-near;1:2406619-2406719	18.75	-0.479166620750505	1.08830533032241	-0.440286937314322	0.659729300421213	0.940136002904055
ENSG00000157911;anti-near;1:2406895-2408451	17.6666666666667	0.0352293418057455	1.11873957864414	0.0314902078001405	0.974878601317169	0.99643959244848
ENSG00000157881;clean;1:2511387-2511627	21.1666666666667	2.48575835458068	1.67205841473898	1.48664564148539	0.137108426520823	0.673093774194516
ENSG00000157881;clean;1:2511683-2512887	16.4166666666667	0.765534583438915	1.18221510031224	0.647542552312792	0.517280863833873	0.903263287058054
ENSG00000157881;clean;1:2515717-2518163	13.25	0.11403570895817	0.884263208310368	0.128961272940516	0.897388292593897	0.984817691534402
ENSG00000157881;clean;1:2518264-2518515	16.75	2.86493030746497	1.1302250784073	2.534831656277	0.0112501375665156	0.298336431694631
ENSG00000157881;clean;1:2519324-2519800	13.9166666666667	3.30378857551873	1.53083928888767	2.15815507186212	0.0309157771785505	0.417352610521185
ENSG00000157870;anti-near;1:2587295-2587740	16.9166666666667	3.8011395870276	1.4848417238296	2.55996280682628	0.0104683366102966	0.289641368120132
ENSG00000157870;anti-near;1:2587792-2588389	22.3333333333333	0.211638240215568	0.901466242737929	0.234771120849497	0.814386383548814	0.971941208314933
ENSG00000157870;anti-near;1:2588625-2588921	25.9166666666667	0.979300877548282	0.896046727008773	1.09291273326496	0.274432117036499	0.791670491468235
ENSG00000157870;anti-near;1:2588625-2588953	25.9166666666667	0.979300877548282	0.896046727008773	1.09291273326496	0.274432117036499	0.791670491468235
ENSG00000157870;anti-near;1:2589040-2589409	22.3333333333333	0.849974215094988	0.96412360432585	0.88160295140717	0.377991558523161	0.8470466352145
ENSG00000162591;clean;1:3490589-3490911	15.25	-0.592340978938949	0.916826795116979	-0.64607729845349	0.518229296545308	0.903701140396445
ENSG00000162591;clean;1:3492767-3493770	30.3333333333333	-1.13489355888019	0.835461305497843	-1.35840349686083	0.174335685295557	0.706468002791504
ENSG00000162591;clean;1:3493899-3493995	26	-1.23403786800424	0.827001949214446	-1.49218253859792	0.135651298639425	0.672533885706207
ENSG00000162591;clean;1:3494124-3494370	15	-0.0684395421634554	0.880332824549542	-0.0777428039201825	0.938032644516312	0.991917028619329
ENSG00000162591;clean;1:3506236-3507794	24.5833333333333	0.38461844879693	0.621005630076597	0.619347764608012	0.535687284602452	0.909446799644754
ENSG00000162591;clean;1:3507923-3508557	27.75	1.43740535584713	0.63058716756925	2.2794713082855	0.022639063648541	0.373531114072097
ENSG00000162591;clean;1:3510902-3511549	14.25	1.9917793175079	0.726273647322158	2.74246398014273	0.00609801375378554	0.234163605045789
ENSG00000162591;clean;1:3511687-3512005	14.1666666666667	2.18491734756355	0.882994283358244	2.47444110198966	0.0133444822022136	0.316317732012612
ENSG00000162591;clean;1:3514672-3515401	11.5	2.15248999927651	0.975792333129686	2.20588943589337	0.027391742080122	0.398697615896114
ENSG00000116213;known-exon+anti-near;1:3631117-3631465	26.9166666666667	0.178146060871479	0.620056900842737	0.287305988578396	0.773878037652833	0.963317251259929
ENSG00000116213;anti-near;1:3631657-3632212	37	0.492546802767672	0.702440853574649	0.701193275221896	0.483182406007116	0.890024988952358
ENSG00000116213;anti-near;1:3632338-3633397	40.1666666666667	0.244138560764978	0.663957047740641	0.367702340980865	0.713095194815129	0.953043153133672
ENSG00000116213;anti-near;1:3633503-3634996	42.4166666666667	0.185735097047334	0.641876349172948	0.289362736743069	0.77230380758312	0.963075990114058
ENSG00000116213;anti-near;1:3635074-3635159	47.25	0.4023671893045	0.617180659479943	0.651943937523168	0.514437339200701	0.902319578154275
ENSG00000116213;anti-near;1:3635074-3635943	54.5833333333333	-0.239634243755215	0.512425982616312	-0.46764655166724	0.640037368975017	0.936333842184831
ENSG00000116213;clean;1:3635294-3635943	53.0833333333333	-0.462817485192709	0.510359324199189	-0.906846339917315	0.364488060711617	0.839714647334652
ENSG00000116213;clean;1:3636030-3636994	80.3333333333333	-0.346507548481113	0.52657886851224	-0.658035422993923	0.510515369526271	0.900553247346139
ENSG00000227372;known-exon+anti-near;1:3736758-3736925	9.41666666666667	-1.41598440161423	0.884691363486288	-1.60054055013523	0.109478718702358	0.628572329230532
ENSG00000227372;known-exon+anti-near;1:3746181-3746286	17.4166666666667	-0.0135109671050149	1.75641372750762	-0.00769236023006221	0.993862445065341	0.999335346931445
ENSG00000130764;clean;1:3784111-3785086	89.3333333333333	-0.498666699117195	0.404318800910937	-1.23335026220322	0.217445113096301	0.747394057676925
ENSG00000130764;clean;1:3785203-3786848	159.083333333333	-0.471810594416664	0.43965851491308	-1.07312966407563	0.283212943112012	0.796427443969581
ENSG00000116198;clean;1:3834035-3834924	50.75	1.2007177637695	0.547256909465466	2.19406597340598	0.0282306670259874	0.403028862137338
ENSG00000116198;clean;1:3847613-3848607	46.6666666666667	1.57393964850166	0.902292802356184	1.74437792742177	0.0810932112637343	0.568494819169411
ENSG00000198912;clean;1:3891057-3892882	106.25	-0.849377268518443	0.613779947675659	-1.38384655890922	0.166405443269693	0.697578861409632
ENSG00000131697;clean;1:5863405-5863889	27.4166666666667	0.047684085723133	0.633958904251232	0.0752163671862178	0.940042562111699	0.992315048460837
ENSG00000131697;clean;1:5864033-5864337	15.0833333333333	0.452511218451053	1.23146196617839	0.36745854186251	0.713277010882193	0.953043153133672
ENSG00000131697;clean;1:5864517-5865101	8.08333333333333	-1.4455569860743	1.14274938679759	-1.26498163357173	0.205877911801707	0.739708510570642
ENSG00000131697;clean;1:5865273-5866372	12.4166666666667	-1.02424554424712	1.14907898804679	-0.891362173446529	0.372734903911959	0.843942415143635
ENSG00000131697;clean;1:5866458-5867029	18.25	1.38135904404008	1.66039301360275	0.831947034661859	0.405438841454837	0.861404618573551
ENSG00000131697;clean;1:5867115-5867739	15.5833333333333	-0.88935778017345	1.55991799532623	-0.570131111275151	0.568588775373416	0.919406891343226
ENSG00000131697;clean;1:5873335-5874470	11.5833333333333	-1.23881729703842	1.54097940402823	-0.803915544750348	0.421445751888348	0.867739370035785
ENSG00000158286;anti-near;1:6213183-6218288	12.6666666666667	-0.296392394601823	0.972534423985443	-0.304762882723686	0.760546752773539	0.960058089447315
ENSG00000116237;known-exon+anti-near;1:6222160-6223437	190.833333333333	-1.3768315669947	1.70575414252962	-0.807168825017694	0.41956922402686	0.866868226144918
ENSG00000158292;clean;1:6250624-6251337	12.4166666666667	0.448587835023848	1.40747324720976	0.318718551782883	0.749939945469671	0.958546856523419
ENSG00000158292;clean;1:6251530-6253717	13.6666666666667	0.0568861748571927	0.833415893778947	0.0682566474695538	0.945581333910453	0.992787586958919
ENSG00000215788;anti-near;1:6461762-6461993	9.5	-2.19793714721885	0.990080981263156	-2.21995694171874	0.0264216906160678	0.39348280057506
ENSG00000215788;anti-near;1:6462663-6462862	29.0833333333333	-0.034986198951346	0.589082978860711	-0.0593909520506084	0.952640719557396	0.992787586958919
ENSG00000215788;anti-near;1:6462666-6462862	29.0833333333333	-0.034986198951346	0.589082978860711	-0.0593909520506084	0.952640719557396	0.992787586958919
ENSG00000215788;anti-near;1:6462663-6465439	31.9166666666667	-0.73219444717278	0.518952125630937	-1.4109094288468	0.158271321610704	0.691562182171552
ENSG00000215788;known-exon+anti-near;1:6462970-6463064	22.4166666666667	0.719917161289744	0.759853910190262	0.947441543216487	0.343413830554667	0.828063396428635
ENSG00000215788;known-exon+anti-near;1:6462970-6463071	22.5833333333333	0.816132410813838	0.755063704001641	1.08087888013759	0.279750994436947	0.793934265608841
ENSG00000215788;anti-near;1:6463127-6464374	45.1666666666667	0.684620048235657	0.628986782628926	1.08844902173334	0.276396929924536	0.792387247202809
ENSG00000215788;anti-near;1:6463147-6464374	45.1666666666667	0.684620048235657	0.628986782628926	1.08844902173334	0.276396929924536	0.792387247202809
ENSG00000215788;anti-near;1:6463560-6464374	40.9166666666667	0.45344430066364	0.642253712220835	0.706020521229351	0.480175375817495	0.889421786703601
ENSG00000215788;anti-near;1:6464453-6464551	30.25	0.475453198955132	0.922983694306613	0.515126325511431	0.606464747769543	0.92818032565357
ENSG00000215788;anti-near;1:6464719-6465087	23.6666666666667	1.32022313366174	0.849449826124565	1.55420966966934	0.12013441172775	0.648392872631458
ENSG00000215788;anti-near;1:6465222-6465439	13.5833333333333	-2.72951463244944	1.2698339558608	-2.14950515368692	0.0315943779946687	0.418655332977571
ENSG00000171680;clean;1:6467572-6467824	20.3333333333333	1.37098234736581	0.63833490303099	2.14774774316117	0.0317338003728738	0.418984138274113
ENSG00000171680;clean;1:6468586-6469041	59.25	0.412207418887421	0.499702810247763	0.824905144485859	0.409425445417383	0.862189814906062
ENSG00000171680;clean;1:6473174-6473250	12.9166666666667	-0.849319803623557	1.83523602201337	-0.462785055129747	0.643518444565989	0.936375726307351
ENSG00000171680;clean;1:6474587-6475046	36.5833333333333	-1.00926868256057	0.803182988316278	-1.25658622909371	0.208903503842327	0.740986294465257
ENSG00000171680;clean;1:6475138-6475461	64.1666666666667	-0.354004119383144	0.748399513762156	-0.473014897622779	0.636202550644474	0.935109378795504
ENSG00000162408;clean;1:6532079-6532462	24.5833333333333	0.452512514376517	0.75741120445492	0.597446290357129	0.550209455938824	0.913464466749962
ENSG00000162408;clean;1:6532760-6533279	33.5	-0.496148607557806	1.26131815395824	-0.39335722394925	0.694055658807626	0.94893298855204
ENSG00000162408;clean;1:6544922-6545044	25.1666666666667	0.609091446446988	0.994754963689418	0.612302997904073	0.540337306567652	0.910913880495806
ENSG00000162408;anti-over;1:6545180-6549570	28.1666666666667	0.219080191959288	0.767429240129834	0.28547282342568	0.775281922293365	0.963562516910248
ENSG00000204859;clean;1:6580049-6580540	51.5	0.673302852173186	1.27633677305936	0.527527582363149	0.597827267446571	0.926151194879711
ENSG00000204859;clean;1:6580070-6580540	51.5	0.673302852173186	1.27633677305936	0.527527582363149	0.597827267446571	0.926151194879711
ENSG00000204859;clean;1:6581299-6582057	26.0833333333333	-0.902830577199971	0.673785028787993	-1.33993861339423	0.180265303155927	0.714813082338166
ENSG00000204859;anti-near;1:6582299-6585918	29.6666666666667	-0.536447010158329	0.625976006108336	-0.856976952668514	0.391457622040905	0.855926265093053
ENSG00000204859;anti-near;1:6586030-6586694	31.3333333333333	0.549557333138227	0.636597100954148	0.863273383297751	0.387987174807669	0.854090204282976
ENSG00000204859;anti-near;1:6586787-6587204	32.0833333333333	-0.237648561361467	0.679139458421168	-0.349926010651688	0.726394225945154	0.956110496660196
ENSG00000204859;anti-near;1:6587291-6587477	33	-0.658076264622417	1.35112384271677	-0.487058435220261	0.626216920685831	0.933154144072788
ENSG00000204859;anti-near;1:6587632-6588059	34.75	0.136901399063142	0.544048973715108	0.251634330138136	0.80132372064899	0.96940904655327
ENSG00000204859;anti-near;1:6588196-6588277	29.8333333333333	2.82511926531367	1.46835300102667	1.92400551048579	0.0543538927557288	0.500714674839167
ENSG00000204859;anti-near;1:6588442-6588755	20.1666666666667	1.70663834388458	1.08792916944139	1.56870354414788	0.116717032402889	0.644010175221102
ENSG00000204859;anti-near;1:6588844-6588915	24.75	0.657766102453568	1.15559614525691	0.569200672011013	0.569219964669033	0.919594800173029
ENSG00000162413;clean;1:6595557-6599046	23.75	-0.911611155098188	1.07444008652121	-0.848452292998279	0.396186130460602	0.858377589697721
ENSG00000116273;anti-over;1:6614105-6616756	14.4166666666667	0.817885727576308	1.0981674874706	0.74477321256354	0.456408831292167	0.882267007604681
ENSG00000041988;anti-near;1:6628691-6630287	44.3333333333333	-0.327487004419432	0.740595559837139	-0.442194123458488	0.658348738155202	0.939763923773107
ENSG00000041988;anti-near;1:6630353-6632390	44.9166666666667	-1.40551896441982	0.764245948046137	-1.83909246494947	0.0659015871178222	0.53134676010808
ENSG00000041988;known-exon+anti-near;1:6632495-6632795	25.4166666666667	0.252434643786186	0.662046844216256	0.381294233167176	0.702984932304486	0.950060800579294
ENSG00000007923;clean;1:6645978-6651016	255.75	0.312215263899459	0.348995211251361	0.89461188530346	0.37099459614716	0.84308484522134
ENSG00000007923;clean;1:6645978-6651528	255.25	0.315296661105416	0.352081502538043	0.895521800584645	0.370508217314462	0.842801158534595
ENSG00000007923;clean;1:6651180-6652828	244.25	0.257013572766342	0.38005287749678	0.676257405177834	0.498877231353272	0.896296081710634
ENSG00000007923;clean;1:6651602-6652828	246.666666666667	0.121454148340396	0.367073725297985	0.330871266369723	0.740741726785893	0.957729632894858
ENSG00000007923;clean;1:6652951-6653910	218.083333333333	0.258621741894634	0.441295799298427	0.586050767548188	0.557841399298672	0.915724465715937
ENSG00000116285;known-exon;1:8014396-8015307	272.333333333333	0.557899233176026	0.381545660483747	1.46220830416126	0.143684136726883	0.682713668586474
ENSG00000116285;clean;1:8015384-8015494	269.916666666667	0.19725844116546	0.448507029487857	0.439811258679059	0.660073812628855	0.940294599158275
ENSG00000116285;anti-near;1:8015692-8026157	41.75	0.246160933426727	0.563247282324388	0.437038830282286	0.662083187657127	0.940776418390263
ENSG00000142599;clean;1:8355120-8355418	21.3333333333333	2.30308793135025	0.971055211024425	2.37173736900148	0.0177046703357952	0.343639165470545
ENSG00000142599;clean;1:8355599-8356099	10.5	-1.10630706178433	1.06497490493112	-1.03881045145931	0.298892899653009	0.806505088839279
ENSG00000142599;clean;1:8356246-8358195	13.5833333333333	-2.08857399617152	1.56893351993926	-1.33120617899245	0.183121178825695	0.71808794685433
ENSG00000142599;clean;1:8358916-8359763	8.83333333333333	1.77760380541298	1.39399925436922	1.27518275195731	0.202244564745585	0.737807258793287
ENSG00000142599;clean;1:8359986-8360111	23	-0.285753820827839	0.821077210561941	-0.348023081327845	0.727822849377991	0.956110496660196
ENSG00000142599;clean;1:8361490-8361762	29.3333333333333	-0.13554350527911	0.973522532258828	-0.139229962109468	0.889268432742453	0.982923543388313
ENSG00000142599;clean;1:8361876-8362682	29.75	-1.26541363522949	0.77167078639242	-1.63983612901213	0.101039243941703	0.60810489818796
ENSG00000142599;clean;1:8362844-8364055	29.75	0.00322462489614632	0.916095148455633	0.00351996722347284	0.997191478297537	0.99986005499635
ENSG00000142599;clean;1:8364838-8365811	27.3333333333333	-0.183147340117293	1.06290544614954	-0.17230821497882	0.863195226328183	0.981150057314767
ENSG00000074800;anti-near;1:8876302-8877975	19.25	-0.564497920606316	0.641326556433112	-0.880203563915868	0.3787490431693	0.847245392482403
ENSG00000049239;clean;1:9245561-9246965	32	-0.126756157012488	0.798468582849121	-0.158749085105131	0.873866564178177	0.981914994228087
ENSG00000049239;clean;1:9262328-9263508	19.8333333333333	-0.475678368312621	0.677859259967176	-0.701736180952451	0.482843704924891	0.890024988952358
ENSG00000049239;known-exon;1:9268037-9271144	104.25	3.64765343754623	1.30287404316988	2.79969768119068	0.00511504866679857	0.215479705013311
ENSG00000188807;clean;1:9596010-9596858	15.4166666666667	0.0425106297856403	0.725264510624217	0.0586139665775903	0.953259586089668	0.992787586958919
ENSG00000188807;clean;1:9597053-9598448	13.6666666666667	-1.78574549887854	1.44127836517955	-1.23900111319307	0.215345085814257	0.747394057676925
ENSG00000171603;clean;1:9736042-9737497	310.833333333333	1.0944181551192	0.42561815121152	2.57136156435984	0.0101299506003411	0.287196244030264
ENSG00000162441;anti-over;1:9942782-9943248	225.75	1.02964550514204	0.398924707487767	2.58105222819173	0.00984996786924059	0.286453911233693
ENSG00000173614;clean;1:9981170-9981255	48.5833333333333	-0.287136823318479	0.607074072309154	-0.472984824119212	0.636224006309559	0.935109378795504
ENSG00000054523;clean;1:10361043-10361691	8.5	-1.27729566852665	1.8285585345745	-0.698525994314898	0.484848307324187	0.890830063735944
ENSG00000054523;clean;1:10374465-10374853	13.3333333333333	1.4068927725591	1.56536920295164	0.898760988721563	0.368779983545105	0.841561861259521
ENSG00000054523;clean;1:10375046-10375254	17.8333333333333	-0.85703987188009	1.09757842077304	-0.780846138790212	0.434892993743189	0.873883822572953
ENSG00000142655;clean;1:10623121-10624339	52	-0.969390939407638	0.782319150621074	-1.23912464451119	0.215299341616861	0.747394057676925
ENSG00000009724;anti-over;1:11027648-11030175	19.8333333333333	-0.0485020020927761	1.75313596818821	-0.0276658530615288	0.977928658582016	0.997405847675888
ENSG00000171824;known-exon+anti-near+anti-over;1:11070973-11072086	235	0.0439267896636949	0.43628103816369	0.100684617989778	0.919800822383029	0.989428451223141
ENSG00000171824;anti-near;1:11076948-11077329	237.75	0.427608407419383	0.405765029372726	1.05383257911709	0.291959574812128	0.801108559710284
ENSG00000171824;anti-near;1:11076948-11077364	237.75	0.427608407419383	0.405765029372726	1.05383257911709	0.291959574812128	0.801108559710284
ENSG00000171824;anti-near;1:11077443-11077600	233.083333333333	0.599550231979545	0.378948680753101	1.58214096639163	0.113617393335415	0.638653026687687
ENSG00000171824;clean;1:11079822-11080498	240.5	0.222595590832098	0.398339160055727	0.558809208717909	0.576291937084561	0.922442059722229
ENSG00000198793;clean;1:11127806-11128003	108	-0.448736520565806	0.385415450129474	-1.16429302565598	0.244305281978997	0.766933003257311
ENSG00000116661;clean;1:11649225-11649778	30.5	-0.197037673361039	1.17861217180298	-0.167177701091972	0.867230229441657	0.981150057314767
ENSG00000132879;clean;1:11658364-11658532	49.5833333333333	-0.230211447619659	0.501809915350002	-0.458762253549915	0.646404903609004	0.937705409469473
ENSG00000132879;clean;1:11658393-11658532	46.0833333333333	-0.181749939004034	0.521732254832514	-0.348358640510696	0.727570859593688	0.956110496660196
ENSG00000132879;clean;1:11658871-11661129	27.6666666666667	-0.134931943881874	1.34663427404268	-0.100199398220275	0.920186023762249	0.989428451223141
ENSG00000132879;known-exon;1:11662731-11662851	18.25	-0.194524289621949	0.772332155375055	-0.251866102256852	0.801144561555488	0.96940904655327
ENSG00000116663;anti-near;1:11671392-11671927	15.9166666666667	0.0116801331741236	1.4418270683604	0.00810092515977375	0.993536467581748	0.999253304055875
ENSG00000116670;known-exon;1:11680613-11681038	88.6666666666667	-1.1626507882475	0.649614959691266	-1.78975371626303	0.0734935127527703	0.552052727893661
ENSG00000215910;known-exon+anti-near+anti-over;1:11787493-11787872	19.4166666666667	1.13209833309575	1.76158575171045	0.642658656836045	0.520445613085144	0.903931483395127
ENSG00000215910;known-exon+anti-near+anti-over;1:11788378-11788651	15.8333333333333	0.177928567830354	1.77171668181196	0.100427212576891	0.920005166459537	0.989428451223141
ENSG00000215910;known-exon+anti-near+anti-over;1:11788746-11789269	12.3333333333333	2.97801207776888	1.69459068494287	1.75736365378951	0.0788558443713011	0.565105340491679
ENSG00000177000;anti-near;1:11790898-11791206	16.8333333333333	-0.576126914029923	0.729040137665681	-0.790254039886787	0.429379422001106	0.872500521339769
ENSG00000011021;clean;1:11822801-11823706	14.4166666666667	-0.608231042653062	0.967505641550517	-0.628658910637788	0.529572383847516	0.908038427682242
ENSG00000011021;clean;1:11823833-11824485	13.6666666666667	-1.64360256724714	1.70709922244054	-0.962804355857755	0.335645714385399	0.823649549478769
ENSG00000011021;clean;1:11826214-11827088	13.8333333333333	-2.26157712441288	1.46140570018548	-1.547535447635	0.121734183628772	0.651831373307902
ENSG00000011021;clean;1:11827221-11828105	12.75	-1.68180379819318	1.50891327234858	-1.11457949837998	0.265030659850307	0.785170419108478
ENSG00000011021;clean;1:11828219-11828457	12	-0.852207559181226	0.992334731381552	-0.858790418425406	0.390456154766067	0.855615302186058
ENSG00000011021;clean;1:11829322-11833514	17.5	0.39927050714869	0.805727263103111	0.49554052026361	0.620218626765897	0.931729884234519
ENSG00000011021;clean;1:11834030-11834235	16.1666666666667	-0.839532415573573	1.17314744377193	-0.71562395675883	0.47422357685434	0.887672270794004
ENSG00000011021;clean;1:11836153-11836998	20.0833333333333	0.390992314639189	0.857419389671106	0.456010581693479	0.648382368972297	0.938503960741686
ENSG00000011021;clean;1:11837156-11837342	14.75	0.302028884108258	0.99702245347269	0.30293087488278	0.761942541434323	0.960058089447315
ENSG00000011021;clean;1:11837499-11838334	10.8333333333333	-1.79750489090794	1.02743882657616	-1.74950064608514	0.0802045172177003	0.56672469004597
ENSG00000011021;anti-near;1:11838660-11840142	18.5	-2.25365532735707	1.65386178310197	-1.36266243671834	0.172988921423036	0.704609991798267
ENSG00000116685;clean;1:11920332-11922635	184.25	-0.709512577433799	0.449909307650656	-1.57701244532758	0.114792661476761	0.640003924790263
ENSG00000116688;clean;1:11999095-12001400	208	-0.29202165685848	0.429162517106493	-0.680445391240953	0.496222488202514	0.895543924884067
ENSG00000116688;clean;1:12006693-12007052	156.916666666667	-0.0380382687449838	0.488506856118515	-0.0778663968960866	0.937934329617248	0.991917028619329
ENSG00000116691;clean;1:12021840-12022094	32.4166666666667	-0.284142515930227	0.922557951844679	-0.307994219075427	0.758086731180006	0.959688805558529
ENSG00000116691;clean;1:12030124-12031265	19.5	-0.935866816641674	1.19360513002201	-0.784067354523199	0.433000589618003	0.873883822572953
ENSG00000048707;clean;1:12341885-12342898	22.4166666666667	0.875371342829063	1.12760009923801	0.776313644722633	0.437563818550007	0.874142501328503
ENSG00000048707;clean;1:12348973-12349163	26.5	0.200533340865163	0.748037137067276	0.268079391955547	0.78863820827284	0.967200526204537
ENSG00000048707;clean;1:12507093-12508892	47.0833333333333	0.0910521426898564	0.623695652857717	0.145988098959266	0.883930783424745	0.981914994228087
ENSG00000116731;clean;1:13782831-13786514	35.1666666666667	0.117695303358575	0.518141526060257	0.227148949541805	0.820307922448889	0.973334113829099
ENSG00000132906;anti-near;1:15494001-15495272	18.25	-1.47088796817214	1.59307853083692	-0.923299096498031	0.355851358603087	0.834949295797086
ENSG00000116138;known-exon+anti-near;1:15568235-15568776	19	0.407653833679062	1.75602378271983	0.232145963904695	0.816424645812081	0.972789081533411
ENSG00000116138;known-exon+anti-near;1:15568235-15569652	25.5833333333333	0.197676863588315	1.7375809896449	0.113765553816696	0.909423645334858	0.987302586912566
ENSG00000197312;clean;1:15651895-15656616	23.3333333333333	0.273019464637868	1.05751887954874	0.258169825539541	0.79627584444955	0.969112952328064
ENSG00000116786;known-exon+anti-near+anti-over;1:15727068-15727191	25.5	1.44929920876443	1.33001950665925	1.0896826711999	0.275852952062338	0.792387247202809
ENSG00000116786;anti-over;1:15727832-15728078	181.666666666667	-0.0808229803908652	0.485278319382957	-0.166549745089856	0.867724338858392	0.981150057314767
ENSG00000116786;anti-over;1:15728357-15728668	99.5	-0.251174060000637	0.504576806210981	-0.497791529275352	0.618630987009263	0.931328749990503
ENSG00000116786;anti-over;1:15728733-15729101	82	0.680860731280041	0.560397859811603	1.2149595494689	0.224381519635719	0.751261025915251
ENSG00000116786;anti-over;1:15732048-15732349	48.0833333333333	1.69159364714283	0.86506609456636	1.95545017631375	0.0505299586676592	0.488318605374336
ENSG00000116786;anti-over;1:15732728-15733796	56	0.260222323981463	0.705269975706338	0.368968385079552	0.712151289787287	0.952794549881961
ENSG00000162458;clean;1:15764685-15764963	100.833333333333	0.5609517014669	0.554681462416411	1.01130421597861	0.311870848846308	0.813188983086474
ENSG00000162458;clean;1:15770578-15774617	51.5833333333333	-0.517978772339505	0.7737735187116	-0.669419099792901	0.503228171181339	0.897775761607825
ENSG00000162458;clean;1:15774796-15777169	112.666666666667	0.345313174000865	0.479236430626627	0.720548672707017	0.471187243124557	0.886442285467294
ENSG00000162458;known-exon;1:15777078-15777169	112.333333333333	0.568406565176387	0.43191056833443	1.31602837913488	0.188164517705007	0.723468816065102
ENSG00000065526;clean;1:15919517-15920869	22.5833333333333	-1.14683622704327	1.27131593458496	-0.902085937763122	0.367011218299581	0.840356052598775
ENSG00000065526;anti-near;1:15936266-15937162	10.5	-0.432463428999498	1.04062128450617	-0.415581956124147	0.6777159324962	0.946562398612812
ENSG00000065526;anti-near;1:15937645-15937811	72	0.46057660885263	0.632454738486204	0.728236474210047	0.466468841850857	0.885791596839913
ENSG00000065526;anti-near;1:15938006-15938717	56.4166666666667	0.205123415387077	0.478566012310906	0.428620942796531	0.668199102088129	0.944105141258179
ENSG00000065526;anti-near;1:15938876-15939295	81.5833333333333	-0.448263230330736	0.434592631918681	-1.03145612099244	0.302326974874837	0.807477348121061
ENSG00000116809;anti-near;1:15942252-15942330	28.5	0.0907485455210049	0.942109586807917	0.0963248297137934	0.923262591515534	0.989526903989975
ENSG00000116809;anti-near;1:15943519-15943598	16.6666666666667	-3.13525667606949	1.50003540407191	-2.09012178483168	0.0366068612195152	0.441563369762186
ENSG00000116809;known-exon+anti-near;1:15943715-15943807	19.9166666666667	2.89090943529152	1.42203892008599	2.03293270982816	0.0420593218064633	0.468157434724087
ENSG00000116809;known-exon+anti-near;1:15943895-15944299	20.3333333333333	0.791413257061102	0.866503464894418	0.913341133791697	0.361063154957926	0.838268708455678
ENSG00000116809;clean;1:15946294-15946934	27.6666666666667	0.330860877878336	1.0883932803443	0.303990187971091	0.761135366508837	0.960058089447315
ENSG00000116809;clean;1:15947123-15948290	36.8333333333333	0.0586909771522426	0.604474480022907	0.0970942183531362	0.922651572255085	0.989448317002746
ENSG00000142627;clean;1:16129589-16130225	100.833333333333	-0.66728125388266	0.483151159146303	-1.38110245882821	0.167247459685511	0.697578861409632
ENSG00000142627;clean;1:16130419-16131720	123.416666666667	-0.878104081996795	0.44550434031017	-1.97103373086206	0.0487200177419858	0.484571116074139
ENSG00000142627;clean;1:16131870-16132063	101.75	-1.18538827056743	0.659871018888322	-1.7963938961351	0.0724318939326793	0.548597112851195
ENSG00000142627;clean;1:16134567-16135035	57.75	-0.526380243690504	0.65423317705795	-0.804575894572645	0.421064457106913	0.867470385883352
ENSG00000142627;clean;1:16135189-16135654	61	-0.121856470564043	0.526826737601715	-0.231302745032974	0.817079614277255	0.972953145793724
ENSG00000142627;clean;1:16135770-16137852	68.8333333333333	0.0096097293036062	0.678237723178249	0.0141686741612876	0.988695411876106	0.998058029861048
ENSG00000187144;known-exon+anti-near+anti-over;1:16396312-16396557	332.75	-1.30895482122448	1.69863723076737	-0.770591152434089	0.440949307080139	0.876778492937996
ENSG00000219481;clean;1:16574692-16575156	27.9166666666667	0.356411796571967	1.40469136227286	0.253729613596594	0.799704454206777	0.969328325060291
ENSG00000219481;clean;1:16575229-16576266	21.5	0.680887600806149	1.22585802320499	0.555437569373636	0.578595401284755	0.92304478942575
ENSG00000219481;clean;1:16592313-16593440	18	0.880965701319183	0.776205552447203	1.13496444149581	0.256390217400869	0.779138575078378
ENSG00000219481;clean;1:16593753-16594591	13.1666666666667	0.44478489493209	0.791463529163042	0.561977752029132	0.574131177340994	0.92191896030524
ENSG00000215908;clean;1:16620024-16625774	27	-0.450983631172801	0.673104197962445	-0.670005673026516	0.502854173789017	0.897679551272916
ENSG00000215908;clean;1:16620038-16625774	27	-0.450983631172801	0.673104197962445	-0.670005673026516	0.502854173789017	0.897679551272916
ENSG00000215908;clean;1:16620245-16625774	27	-0.450983631172801	0.673104197962445	-0.670005673026516	0.502854173789017	0.897679551272916
ENSG00000215908;clean;1:16627289-16628467	13	-0.65207297205267	1.44726852669237	-0.450554240644572	0.652310853036472	0.938503960741686
ENSG00000215908;clean;1:16631109-16631529	6.58333333333333	-1.11864044117362	1.52589813816241	-0.733102959625312	0.463495635155705	0.88456072796557
ENSG00000215908;clean;1:16632371-16633094	21.5	-0.923283899682665	0.826103576072879	-1.11763697243845	0.263722071382932	0.783371857081175
ENSG00000058453;clean;1:16930347-16930428	7.91666666666667	-1.14621853359619	1.85002386212526	-0.619569594242662	0.5355411900847	0.909446799644754
ENSG00000159363;anti-over;1:16986632-16986804	29	0.0888094624172629	0.782822263476711	0.113447798511552	0.909675546550859	0.987302586912566
ENSG00000159363;anti-over;1:16991858-16992008	47.1666666666667	-3.54577718724215	1.39058651369852	-2.5498429276518	0.0107771462106713	0.291563143984797
ENSG00000159363;anti-over;1:16992402-16992485	38.3333333333333	0.788493852587767	1.14002374472189	0.691646868092316	0.489159121094732	0.892471075776085
ENSG00000159363;anti-over;1:16993835-16995975	37.8333333333333	-1.67242404015696	0.729776441088446	-2.29169365574829	0.0219233267699041	0.371882524389741
ENSG00000159363;anti-near;1:17005556-17005683	21.1666666666667	-3.69932101703823	1.43555418740304	-2.57692886099299	0.00996824635893887	0.287065501520101
ENSG00000179051;clean;1:17413178-17413536	248.583333333333	0.246459395209905	0.386405060340522	0.637826520679388	0.523586613728497	0.905475509339247
ENSG00000179051;clean;1:17413717-17416479	278.083333333333	-0.348425616709778	0.388012166227427	-0.897976009611911	0.36919833955476	0.841603064571357
ENSG00000074964;clean;1:17638689-17640201	14.1666666666667	-0.0613569232540944	1.69072646905246	-0.0362902718903318	0.971050906738764	0.996050985465774
ENSG00000074964;clean;1:17695280-17696847	10.8333333333333	0.524955547041921	0.980240895121727	0.53553728441082	0.592278382880773	0.926151194879711
ENSG00000159423;known-exon;1:18871790-18872803	26	0.7765571116481	1.74465025136724	0.445107614571763	0.656241986262848	0.93960539681384
ENSG00000159423;clean;1:18874581-18875381	18.4166666666667	0.566138338527412	0.936113865086314	0.604775080940833	0.545328453108717	0.911116884376886
ENSG00000159423;clean;1:18881887-18883123	10.5	-0.505802546988084	1.13622011986354	-0.445162462929131	0.656202351432559	0.93960539681384
ENSG00000127481;clean;1:19173093-19173180	18.9166666666667	-2.15858867577455	1.83404231546084	-1.17695685512695	0.239212727314151	0.761639817115781
ENSG00000127463;anti-over;1:19222834-19223395	105.333333333333	-0.280362821850068	0.595192673751938	-0.471045485292576	0.637608253540615	0.935597918864651
ENSG00000127463;anti-over;1:19239302-19239817	89.6666666666667	0.414581857775697	0.549218619778395	0.754857615612117	0.450334419304406	0.880417473353109
ENSG00000040487;clean;1:19324762-19325494	26.9166666666667	-1.1324452246684	1.2762369015112	-0.88733151605902	0.37490044246932	0.84541253306302
ENSG00000040487;clean;1:19326387-19326530	14.1666666666667	-2.68369434491464	1.5397378966693	-1.74295531123829	0.0813414212279687	0.569453686557531
ENSG00000040487;clean;1:19326623-19327226	29.75	-0.60556619919917	0.634395927407747	-0.954555622186321	0.339802468261492	0.8255618973742
ENSG00000040487;clean;1:19326623-19327570	27.75	-0.57282935826731	0.669562024125613	-0.855528446398036	0.392258663277748	0.856565016812842
ENSG00000162542;known-exon+anti-near;1:19682714-19683287	23	0.357257129972537	1.74088256284206	0.205216099924225	0.837403291207681	0.976725412640133
ENSG00000162542;clean;1:19740941-19745531	20.0833333333333	0.0727912752135701	0.670003934566667	0.108643056343615	0.913485608831795	0.987489679999926
ENSG00000169914;clean;1:19904987-19906431	17.5	-0.603954235513316	0.847086920400382	-0.712977878619413	0.475859445917718	0.887672270794004
ENSG00000169914;clean;1:19906616-19907569	14.1666666666667	-0.750479073534081	0.931266653079345	-0.805869157939385	0.420318296394597	0.867205301430695
ENSG00000158828;anti-over;1:20645723-20648504	100.5	0.205258397795049	0.598999000205487	0.342669015682222	0.731847474844919	0.957171486009106
ENSG00000158828;known-exon+anti-near+anti-over;1:20648632-20648994	128.25	0.156191154336185	0.454746826226011	0.343468376970171	0.73124612697993	0.957171486009106
ENSG00000127483;known-exon;1:20743174-20744743	501.833333333333	-0.860059391345373	0.471999554357411	-1.822161447835	0.0684304923004851	0.536265624067076
ENSG00000127483;known-exon;1:20776005-20776596	467.166666666667	0.304829694148252	0.386314420140737	0.789071487513204	0.430070225488898	0.872518324753806
ENSG00000127483;clean;1:20780540-20786185	215.5	-0.254663655249384	0.490849939892463	-0.518821812029102	0.603885005879154	0.928146204634706
ENSG00000127483;clean;1:20780540-20786252	215.5	-0.254663655249384	0.490849939892463	-0.518821812029102	0.603885005879154	0.928146204634706
ENSG00000127483;clean;1:20780540-20786513	215.5	-0.254663655249384	0.490849939892463	-0.518821812029102	0.603885005879154	0.928146204634706
ENSG00000127483;clean;1:20780540-20786648	215.5	-0.254663655249384	0.490849939892463	-0.518821812029102	0.603885005879154	0.928146204634706
ENSG00000075151;clean;1:21176358-21176721	20.9166666666667	-0.873494240385317	1.19356363634526	-0.731837175485666	0.464267955562662	0.884566201093476
ENSG00000142794;clean;1:21472915-21473379	26.8333333333333	-0.385560735143677	0.872972863001316	-0.441664055647851	0.65873232380031	0.939898960762977
ENSG00000142794;clean;1:21479400-21480050	22.5	2.53998501745458	1.54933168342752	1.63940687757413	0.101128550254114	0.60810489818796
ENSG00000142798;known-exon+anti-near+anti-over;1:21823719-21824120	49.8333333333333	0.732302944901177	0.856993278927266	0.854502553179683	0.392826595354142	0.856956087497531
ENSG00000142798;anti-near;1:21829604-21829992	19.5833333333333	1.06071467012901	0.739876804832161	1.43363687468163	0.151675914836482	0.687850607962097
ENSG00000142798;clean;1:21831796-21832494	42.4166666666667	-1.65186771216407	0.815266017018529	-2.02617020418076	0.0427473458543294	0.468774903992294
ENSG00000142798;clean;1:21837006-21838824	17.9166666666667	-1.92100995134944	0.874693789828135	-2.19620851741373	0.028077022016964	0.40226387709408
ENSG00000142798;clean;1:21839550-21839821	19.9166666666667	-5.07688870217202	1.41650553315927	-3.58409380219567	0.000338250517855451	0.0465696825987152
ENSG00000142798;clean;1:21841285-21841538	36.25	-1.48195169043271	0.754574793189261	-1.96395599721685	0.0495351950527201	0.485897475307234
ENSG00000142798;clean;1:21842380-21842769	18	-2.74722923908701	1.17428712564095	-2.33948680786866	0.0193102535328606	0.353123941203817
ENSG00000142798;clean;1:21842921-21843296	37.0833333333333	-2.75727206248686	1.55710998117741	-1.77076256386331	0.0766001936824566	0.559702105856438
ENSG00000142798;clean;1:21847492-21847688	38.8333333333333	-1.9470671179626	1.52592316603028	-1.27599289486372	0.201958030753062	0.737572848189721
ENSG00000142798;clean;1:21850498-21851545	14.5	-1.60888652437672	0.918164726140104	-1.75228526926793	0.079724767723345	0.565671569363557
ENSG00000142798;clean;1:21851697-21851790	17.9166666666667	1.7123375729911	1.33778507163959	1.27997957915053	0.200552317910555	0.736609741006605
ENSG00000142798;clean;1:21852233-21852699	13.5833333333333	1.31267518640737	0.989874406023332	1.32610276457277	0.18480566055082	0.720306427472309
ENSG00000142798;clean;1:21859676-21859834	19.75	1.74716997239389	1.70754017084905	1.02320870818819	0.306209176457945	0.810342742643953
ENSG00000142798;clean;1:21860002-21860176	18.6666666666667	-0.0282195398452513	0.93962940258193	-0.0300326275100685	0.976041031910182	0.996783431422448
ENSG00000142798;clean;1:21865365-21865716	21.6666666666667	-2.69977123340927	1.4825525780779	-1.82102899642822	0.0686024492484745	0.537194325026718
ENSG00000142798;clean;1:21876042-21876228	15	3.38062432006781	2.22796210754576	1.51736167712106	0.129175393992138	0.661888983188364
ENSG00000142798;clean;1:21880254-21880362	16.75	2.53015093792204	1.59084518004521	1.59044448175034	0.111734650511289	0.632848185383891
ENSG00000142798;clean;1:21885157-21885319	22.75	3.00718459727688	1.46396759284972	2.05413331002988	0.0399627908858243	0.460075635507419
ENSG00000184677;clean;1:22501684-22502298	23.5833333333333	0.114201371021185	0.621874634848405	0.183640503441701	0.85429548629135	0.979700682904063
ENSG00000184677;clean;1:22502441-22506048	31.5833333333333	0.444991041283658	0.877226433549887	0.507270442687078	0.611965074573855	0.929766198449437
ENSG00000184677;clean;1:22508137-22508529	23	-2.12075869575931	1.47284309855432	-1.43990809193522	0.149893403412681	0.685939763228804
ENSG00000184677;clean;1:22512134-22512923	19	-0.506459668346625	0.819338280986714	-0.618132559041065	0.536487961464752	0.90945082501079
ENSG00000184677;clean;1:22517464-22520060	21.5	0.826563146213792	0.720907419244736	1.14655935581818	0.251563782583198	0.774199552618915
ENSG00000004487;anti-over;1:23079177-23079552	429.083333333333	0.155544423758554	0.405551477243641	0.383538052470484	0.701320861528474	0.950060800579294
ENSG00000004487;anti-over;1:23079667-23081445	411.583333333333	0.0555118422524886	0.42623412672482	0.130237910978741	0.89637820137413	0.984704742110322
ENSG00000004487;anti-over;1:23081573-23082219	367.25	-0.160322696690233	0.416785745552241	-0.384664539037451	0.700485971064974	0.949906800538153
ENSG00000004487;anti-over;1:23082366-23083178	436.916666666667	-0.255936832293985	0.392038695848807	-0.652835638430675	0.513862245387166	0.902319578154275
ENSG00000125945;clean;1:23367168-23367972	21.5	-0.932884775715948	0.786018650993752	-1.18684814226293	0.235287525413964	0.759321640507187
ENSG00000088280;clean;1:23431918-23433076	38.3333333333333	0.493629345596778	0.611058076727431	0.807827217079674	0.419190054764913	0.866769458616719
ENSG00000088280;clean;1:23433532-23433625	49	-1.77292683040643	1.04972296734483	-1.68894735616853	0.0912295189137753	0.588134881233418
ENSG00000088280;clean;1:23434618-23435850	46.1666666666667	0.374025997012074	0.616526450141013	0.606666586529298	0.544072200953566	0.911116884376886
ENSG00000088280;clean;1:23436028-23436559	37.75	0.380603805771137	0.992104931765539	0.383632611415225	0.701250765706768	0.950060800579294
ENSG00000088280;clean;1:23437320-23437423	26.5833333333333	-0.944143912662564	1.14848686288786	-0.822076371242529	0.411033432537182	0.862189814906062
ENSG00000088280;clean;1:23437472-23438746	73.5833333333333	0.866237178224978	0.528203748131016	1.63996787468861	0.101011846689288	0.60810489818796
ENSG00000088280;clean;1:23441211-23441386	49.8333333333333	-0.728143893735589	0.500393289545864	-1.45514320225281	0.145629621052698	0.683954622647198
ENSG00000088280;clean;1:23441473-23441654	38.4166666666667	-0.364061192473445	0.745440219382335	-0.488384156109934	0.625277762226204	0.933154144072788
ENSG00000088280;clean;1:23441730-23442185	38.5833333333333	0.0360088184864194	0.645310309261067	0.0558007798258367	0.955500513702538	0.992787586958919
ENSG00000057757;anti-near;1:23778713-23779437	46.9166666666667	0.25592789258993	0.622957409182698	0.410827271363061	0.681199194587632	0.946911228286452
ENSG00000057757;known-exon;1:23779481-23779863	73.5	-0.692426259606291	0.701819404952203	-0.986616007936471	0.323830919595343	0.818268424234567
ENSG00000011009;known-exon+anti-near;1:23794325-23794426	56.75	-0.361347733734169	1.02417855612907	-0.352817125072311	0.724225544414797	0.956110496660196
ENSG00000011009;known-exon+anti-near;1:23794600-23794681	95.9166666666667	-0.497242128876632	0.520735199487657	-0.954884803957674	0.339635955259062	0.8255618973742
ENSG00000117308;known-exon+anti-near;1:23796586-23796696	208.083333333333	-0.502564649000556	0.457267029588038	-1.09906163462808	0.2717411827914	0.789119701249021
ENSG00000179163;clean;1:23845855-23846073	56.5833333333333	1.16402970256919	0.872051582405808	1.33481748792643	0.181936088391233	0.716884381716651
ENSG00000179163;clean;1:23865625-23867897	21.9166666666667	-0.0796169669273293	0.8402766863926	-0.094750893624258	0.924512692516583	0.989695662359065
ENSG00000189266;anti-near;1:23959998-23960928	274.083333333333	0.187435451069363	0.394066687071445	0.475643989250429	0.634328030672879	0.935109378795504
ENSG00000189266;anti-near;1:23959998-23960932	272.583333333333	0.17909354045316	0.396297828549219	0.451916532343344	0.651329113994196	0.938503960741686
ENSG00000188529;clean;1:23975051-23977910	116.166666666667	-0.679141313102007	0.412487954444932	-1.64645126186994	0.099670886563276	0.604916814857612
ENSG00000188529;clean;1:23975080-23977910	116.166666666667	-0.679141313102007	0.412487954444932	-1.64645126186994	0.099670886563276	0.604916814857612
ENSG00000188529;clean;1:23975077-23978712	383.166666666667	-0.0345236778049239	0.310182064304286	-0.111301334854283	0.911377396923418	0.987451548886667
ENSG00000188529;clean;1:23977453-23977910	104.916666666667	-0.653643639085806	0.413498402296119	-1.58076460623834	0.113931870049306	0.639520734446341
ENSG00000188529;clean;1:23978273-23978652	71.75	-0.610314413558234	0.54775301453449	-1.1142146138199	0.265187127500282	0.785267597987243
ENSG00000133226;clean;1:24662804-24666814	116.333333333333	-0.53982472580534	0.544674850639709	-0.991095375839966	0.321639010750942	0.817560161242373
ENSG00000133226;clean;1:24663224-24666814	113.833333333333	-0.554352280117813	0.558851994235602	-0.99194829013012	0.321222750804582	0.817407393285714
ENSG00000117616;known-exon;1:25242413-25242538	337.833333333333	0.36724975605678	0.384460687554532	0.955233572495469	0.339459591600154	0.82546743745939
ENSG00000117616;known-exon;1:25242426-25242538	337.833333333333	0.36724975605678	0.384460687554532	0.955233572495469	0.339459591600154	0.82546743745939
ENSG00000117616;known-exon;1:25244498-25245149	132.416666666667	-1.1011998414981	0.367340669325361	-2.997761841945	0.00271970115243282	0.169252981006353
ENSG00000157978;clean;1:25543786-25553921	18.3333333333333	-0.126674738776886	0.720799875906574	-0.175741898703247	0.860496717140549	0.980824752551301
ENSG00000157978;clean;1:25550035-25553921	25.3333333333333	-0.250003792686803	0.627120691784437	-0.398653394732409	0.690148612669538	0.9481701362361
ENSG00000157978;clean;1:25557267-25562643	78.6666666666667	-0.200877625189054	0.545126091462139	-0.368497542743293	0.71250227705043	0.952958165612528
ENSG00000157978;clean;1:25565207-25566847	53.8333333333333	-1.59098492284186	0.748159843067928	-2.12653076422522	0.0334590904830136	0.426481406340556
ENSG00000162430;clean;1:25800413-25801042	16.25	0.0130562917199515	0.853002415388781	0.0153062775490509	0.987787834310814	0.998058029861048
ENSG00000117640;clean;1:25823128-25823239	232.75	1.11396561456785	0.368563290312605	3.02245406378649	0.00250734134630041	0.164169603915259
ENSG00000117640;clean;1:25823439-25823643	230.666666666667	0.828714157847983	0.381184063490166	2.17405247811301	0.0297011942981845	0.408640456254487
ENSG00000117640;clean;1:25826411-25826614	102.166666666667	0.812015025460638	0.578267107687551	1.40422136183368	0.160252942618765	0.693623005709033
ENSG00000158006;clean;1:25988327-25989447	22.3333333333333	-1.58495894718922	1.10566111972597	-1.43349433104969	0.151716617829215	0.687850607962097
ENSG00000142675;clean;1:26180896-26181856	39.3333333333333	-0.0650947176165768	0.639357203044295	-0.101812753976382	0.918905302050063	0.98918134188061
ENSG00000142675;clean;1:26181941-26182360	44.3333333333333	-1.74365793844221	0.891642622197267	-1.95555696310853	0.0505173668675439	0.488318605374336
ENSG00000142675;clean;1:26182402-26182479	44.3333333333333	0.523639381294801	0.618328291954337	0.846863046877162	0.397071461738385	0.858677444930182
ENSG00000142675;clean;1:26182584-26183196	38.8333333333333	-0.222392099690392	0.771010063734936	-0.28844253810784	0.773008009974543	0.963133092134231
ENSG00000142675;clean;1:26183256-26183345	47.6666666666667	0.90557456569572	0.908865885073814	0.99637865230487	0.319066201349612	0.816249517656958
ENSG00000142675;clean;1:26183414-26183728	34	-0.203549604305621	0.672724194747417	-0.302575120524758	0.76221367713631	0.960058089447315
ENSG00000142675;known-exon;1:26184141-26184213	27.3333333333333	-0.667536412598965	0.669050173889395	-0.997737447280478	0.318406689586646	0.816249517656958
ENSG00000142675;clean;1:26184287-26184400	28.5833333333333	1.18557366540918	0.685486806098775	1.7295353533593	0.0837133248057798	0.576184047982758
ENSG00000142675;clean;1:26184507-26184584	20.25	-0.43867233401823	0.765815656222542	-0.572817140070004	0.566768512502642	0.918833282507912
ENSG00000142675;clean;1:26184612-26185013	12.1666666666667	0.0848893788237974	0.811744523448973	0.104576472488063	0.916711884553597	0.988351512090316
ENSG00000142675;clean;1:26185186-26187167	16.9166666666667	-0.338321922971419	0.645424200001955	-0.524185369824053	0.600149615622102	0.927263900104146
ENSG00000142675;clean;1:26187241-26187410	31.5833333333333	-0.113008594282223	0.55351226213699	-0.204166378981238	0.838223483643748	0.976725412640133
ENSG00000142675;clean;1:26188307-26188441	35.1666666666667	-0.20699492988019	0.70862316923918	-0.292108611269982	0.770203582845447	0.962383428779532
ENSG00000142675;clean;1:26188503-26188597	38.3333333333333	0.229052339984936	0.842058255456512	0.272014838047942	0.785610610267395	0.966264704841045
ENSG00000142675;clean;1:26188697-26188771	34.5833333333333	1.0416451414297	1.09017623785576	0.955483256063703	0.33933336885229	0.82546743745939
ENSG00000142675;clean;1:26188953-26189278	25.5833333333333	2.60537196389221	1.37940311852248	1.88876763355653	0.0589229715108084	0.515166415198806
ENSG00000130695;clean;1:26272071-26274963	54.3333333333333	-0.106051435998386	0.517360752272902	-0.204985468133163	0.837583478701326	0.976725412640133
ENSG00000130695;anti-near;1:26276760-26277132	79	1.0400508972561	0.618160368381997	1.68249365448384	0.0924731543617926	0.590507033633471
ENSG00000130695;anti-near;1:26276760-26277135	79	1.0400508972561	0.618160368381997	1.68249365448384	0.0924731543617926	0.590507033633471
ENSG00000158062;anti-near;1:26282569-26282648	12.5833333333333	1.20909055566008	1.68780777437238	0.716367452513769	0.473764486625414	0.887672270794004
ENSG00000158062;anti-near;1:26282937-26284141	19.6666666666667	-1.76969684127217	1.2555918318943	-1.40945233659432	0.158701457764258	0.691624998108735
ENSG00000158062;anti-near;1:26284482-26285463	26.25	-0.0250284812133783	0.625328989078742	-0.0400245017430764	0.968073592374795	0.995052530186427
ENSG00000198830;known-exon;1:26473585-26473702	2436.41666666667	-0.997907571500331	0.355780375177941	-2.80484152899449	0.00503413235679157	0.21539234927782
ENSG00000198830;known-exon;1:26473732-26474084	2577.58333333333	-0.454021198097056	0.332938188114029	-1.36368014936622	0.172668254300596	0.704085145922039
ENSG00000198830;known-exon;1:26473817-26474084	2577.58333333333	-0.454021198097056	0.332938188114029	-1.36368014936622	0.172668254300596	0.704085145922039
ENSG00000117713;clean;1:26772987-26773345	39.5833333333333	-0.715747547358873	0.859656897840974	-0.832596759423987	0.405072187237444	0.861401094639183
ENSG00000117713;clean;1:26775220-26775576	63	0.420787733073234	0.70492231368856	0.596927810202844	0.550555578939556	0.913464466749962
ENSG00000117713;clean;1:26775707-26779022	83.25	-0.28980674555545	0.52452837682365	-0.552509184174958	0.580599543793782	0.92304478942575
ENSG00000060642;clean;1:26795234-26797562	42.75	-1.38664600112665	0.614071398268527	-2.25811852666729	0.0239382708898834	0.382253586112677
ENSG00000204160;clean;1:26850438-26850557	46.8333333333333	1.08584076888381	0.980044806631884	1.10795012792886	0.267883354903488	0.787509684775309
ENSG00000204160;clean;1:26850606-26851128	50.6666666666667	0.807968342343524	0.629848688747266	1.28279753022989	0.199563019636255	0.735708540926715
ENSG00000204160;known-exon;1:26853825-26856184	43.8333333333333	-1.47021386186062	1.33241144956212	-1.1034233174323	0.269843375300601	0.78896315446071
ENSG00000142751;anti-near;1:26879749-26884159	93.6666666666667	-0.353231866022233	0.461656014972961	-0.765140829028127	0.444187689645712	0.878960135380428
ENSG00000142751;clean;1:26889125-26889685	46	-0.174497200904188	0.681021934713261	-0.256228459040249	0.797774434811415	0.969328325060291
ENSG00000198746;clean;1:26891226-26892410	21.0833333333333	-0.654501192158222	1.17712933315967	-0.556014682262145	0.57820081778839	0.92304478942575
ENSG00000198746;clean;1:26892538-26892669	24.25	0.480593870361024	0.766936740229084	0.626640823358483	0.53089470221909	0.908432727708925
ENSG00000198746;clean;1:26892791-26893388	57.5833333333333	0.722613442513727	0.552859021480199	1.30704829701256	0.191196309172548	0.727583979750782
ENSG00000175707;anti-near;1:26950151-26950681	41.6666666666667	-0.663923429592756	0.785620252441773	-0.845094595676763	0.398058025484427	0.858677444930182
ENSG00000253368;clean;1:26994612-26999846	115.25	-0.943276273692093	0.61513125992472	-1.53345527230649	0.125163719082454	0.657068664736592
ENSG00000158246;clean;1:27006957-27012406	13.6666666666667	-2.07559201379891	1.28903148512566	-1.61019497021563	0.107355299119764	0.625848389059644
ENSG00000090020;known-exon;1:27099004-27099211	57.5833333333333	-0.832873569290245	0.922214186427414	-0.903123787887859	0.366460200267542	0.840356052598775
ENSG00000090020;clean;1:27101275-27101724	42.5833333333333	-4.2696181473032	1.35463269808708	-3.15186408340242	0.00162231769537324	0.129445692023161
ENSG00000142784;clean;1:27303795-27305000	50.6666666666667	-0.2699534137207	0.566211776709556	-0.476771103719334	0.633525124492113	0.935109378795504
ENSG00000142765;clean;1:27342150-27345296	101.666666666667	-0.244636722187119	0.469499079985459	-0.521059002276843	0.602325669696884	0.92783725086804
ENSG00000142765;clean;1:27343272-27345296	106.166666666667	-0.311998320521414	0.439752760820047	-0.709485757268703	0.478023086884272	0.8884863133946
ENSG00000142765;clean;1:27347569-27347807	47.75	-0.340075849821453	0.920857118112227	-0.369303601104386	0.71190144168887	0.952794549881961
ENSG00000142765;anti-near;1:27348012-27349079	29	0.606380132783493	0.964395885469431	0.628766818606169	0.529501726123347	0.907994727589609
ENSG00000142765;anti-near;1:27350485-27350793	40.6666666666667	-0.181004483505066	0.552066273480527	-0.327867309053159	0.74301199225919	0.958311456939492
ENSG00000142765;anti-near;1:27351555-27353282	20.0833333333333	-0.796122058994611	0.703528733381609	-1.13161271348213	0.257797292733959	0.779695644513937
ENSG00000142733;anti-near;1:27355469-27355668	79.5833333333333	-1.07969290280047	0.620480563093754	-1.74009141787948	0.0818429669730593	0.570827716559842
ENSG00000142733;anti-near;1:27355745-27356025	85.8333333333333	-0.181090277514927	0.613450504238909	-0.295199492483262	0.7678414896691	0.961895978572128
ENSG00000142733;anti-near;1:27356500-27356589	49.8333333333333	3.13685710339464	1.40282398262802	2.23610170786939	0.0253451096120417	0.390392374185173
ENSG00000142733;anti-near;1:27356749-27357008	32.25	0.292741710405696	0.726863598096054	0.402746417859559	0.687134782649372	0.947033900835274
ENSG00000142733;anti-near;1:27357114-27357399	17.0833333333333	0.468353676490487	0.834249781988939	0.561407010948068	0.574520105688865	0.92191896030524
ENSG00000142733;anti-near;1:27357576-27357710	10.25	2.6353334479822	1.61347631232159	1.63332639460339	0.102400368386236	0.611798238855609
ENSG00000142733;anti-near;1:27357876-27358180	16	0.394631484815303	0.843336973217967	0.46794045244985	0.639827174010911	0.936333842184831
ENSG00000142733;anti-near;1:27358319-27358418	25.3333333333333	-1.48744052402114	1.3007010316367	-1.14356834341052	0.252802696449455	0.775933272458466
ENSG00000142733;clean;1:27361627-27361704	41.0833333333333	-0.996221671202501	0.846240588273063	-1.17723220205676	0.239102838975239	0.761639817115781
ENSG00000142733;clean;1:27361867-27362090	38	0.729623278389599	0.939115378065082	0.776926132221248	0.437202352563477	0.874142501328503
ENSG00000142733;clean;1:27362753-27362850	48.0833333333333	1.00828646842248	0.651656367445965	1.54726711621687	0.121798847726207	0.651831373307902
ENSG00000142733;clean;1:27363021-27363441	28.8333333333333	0.690445918180018	0.59296309486267	1.16439947808206	0.244262159011991	0.766933003257311
ENSG00000142733;clean;1:27364085-27364203	12.0833333333333	-5.03762950814913	1.48168527265404	-3.39993222658249	0.000674025574007017	0.0769806139949719
ENSG00000142733;clean;1:27364394-27364660	12.9166666666667	-0.245111137293705	1.15201180784329	-0.212767903614273	0.831507999712834	0.97609980968703
ENSG00000142733;clean;1:27364684-27364772	14.4166666666667	-0.354348020814418	1.17088281784559	-0.302633205828757	0.762169405832569	0.960058089447315
ENSG00000126705;anti-near;1:27534916-27547260	11.9166666666667	-1.96008872703797	1.69796136728261	-1.15437769363084	0.248345356215788	0.77158651683272
ENSG00000117758;clean;1:27817923-27819649	83.9166666666667	0.206451118505689	0.461520319942821	0.447328339803687	0.654638007827937	0.939137516587769
ENSG00000117748;known-exon;1:27914169-27914421	377.333333333333	0.98406439152169	0.406087673543079	2.42328062542705	0.0153810399233326	0.325789550578407
ENSG00000117748;known-exon;1:27914169-27914433	377.333333333333	0.98406439152169	0.406087673543079	2.42328062542705	0.0153810399233326	0.325789550578407
ENSG00000158156;anti-near;1:27963693-27966502	12.25	-0.178144666944324	0.955891696683979	-0.186364906780041	0.852158610623476	0.979104877423964
ENSG00000158161;clean;1:27974546-27978373	19.5	-0.743025740124348	0.99949582416838	-0.743400544712205	0.457239214618221	0.882728145701196
ENSG00000130770;known-exon;1:28236452-28237760	620	-0.922494614499873	0.357042372683198	-2.58371186469343	0.00977434138517446	0.286453911233693
ENSG00000130770;known-exon;1:28236452-28237836	620	-0.922494614499873	0.357042372683198	-2.58371186469343	0.00977434138517446	0.286453911233693
ENSG00000130766;clean;1:28271871-28272283	20.6666666666667	-1.39334113781412	0.866210094771167	-1.60854871840555	0.107715055223724	0.625925304590445
ENSG00000130766;clean;1:28272466-28272580	22.4166666666667	1.08221063357663	1.27767324317935	0.847016746538156	0.396985787215602	0.858677444930182
ENSG00000130766;clean;1:28272793-28273357	20.4166666666667	1.24285585959763	0.860241732910813	1.44477512779131	0.148521059515391	0.684938236089725
ENSG00000130766;clean;1:28273508-28274039	29.5833333333333	-1.14373452441654	0.850123423746954	-1.34537467439196	0.178504269534908	0.711818320746665
ENSG00000130766;clean;1:28279241-28280715	28.75	-0.151392729496988	0.823804792198049	-0.183772576866234	0.854191870202597	0.979693642756043
ENSG00000130772;known-exon;1:28335086-28335793	46.4166666666667	-0.108839898341581	1.7563665242817	-0.0619687843265476	0.950587690706604	0.992787586958919
ENSG00000204138;clean;1:28466768-28473553	29.75	-1.59574723289033	1.21546461206371	-1.31287017084022	0.189226699800701	0.724747755200694
ENSG00000204138;clean;1:28491012-28491649	70.9166666666667	-0.229148735081574	0.570255846314616	-0.401834959803551	0.68780549160508	0.947216921536977
ENSG00000204138;known-exon;1:28497271-28499419	65.25	-2.20867520521618	1.4445973361535	-1.52892100098784	0.126284029309563	0.658546236888859
ENSG00000180098;known-exon;1:28553137-28553639	239.333333333333	0.891509744207157	0.509321584486705	1.75038673278616	0.0800516037701202	0.56672469004597
ENSG00000180098;known-exon;1:28553307-28553639	236.75	0.9093698105589	0.534579485758292	1.70109372840781	0.0889253884035008	0.584531286332333
ENSG00000180098;known-exon;1:28560732-28560867	148.75	0.958918787995375	0.462987983301725	2.07115264883766	0.0383445330359222	0.451939600149774
ENSG00000159023;clean;1:29060484-29064981	30.9166666666667	1.07074179297076	0.981284620312493	1.09116332897358	0.27520102074507	0.79223735489002
ENSG00000159023;anti-near;1:29115803-29116818	46.0833333333333	-0.0163631118418007	0.731133466706999	-0.0223804716743437	0.982144457797065	0.997988143784482
ENSG00000116350;clean;1:29159486-29160374	234.083333333333	-0.0526056846302831	0.377735381778801	-0.139265970750626	0.889239979202185	0.982923543388313
ENSG00000116350;clean;1:29160517-29181645	195.083333333333	-0.45796840890788	0.473642101612846	-0.966908151425742	0.333589951325806	0.822638960857121
ENSG00000116353;clean;1:29196258-29200515	102.083333333333	-0.103254534851065	0.56909292203166	-0.181437039284281	0.856024548160453	0.980280000800859
ENSG00000060656;clean;1:29317921-29320684	65.5833333333333	0.186146857371571	0.467790309738214	0.39792798930731	0.690683267625563	0.948256564615904
ENSG00000060656;clean;1:29320825-29323370	82.5833333333333	-0.2661997303845	0.424592224918885	-0.626953850686633	0.530689486504714	0.908253845186367
ENSG00000162512;known-exon;1:30877165-30878622	47.9166666666667	0.272029760625304	0.568349612209538	0.478631030586527	0.632201138934156	0.934522254063485
ENSG00000134644;clean;1:30933342-30936642	197.166666666667	0.165689502332455	0.36332968160161	0.456030736608337	0.648367875774835	0.938503960741686
ENSG00000168528;clean;1:31423854-31424682	111.083333333333	-1.40487689633987	0.951287021936826	-1.47681705304833	0.139724684103399	0.677097950943916
ENSG00000168528;clean;1:31425913-31426653	267.916666666667	-0.71214465140739	0.427374264607473	-1.66632553801869	0.0956485928450757	0.595269135024976
ENSG00000142910;clean;1:31579267-31583148	75.1666666666667	0.56085490724887	0.812581510381774	0.690213720203114	0.490059796463781	0.89267647868355
ENSG00000142910;known-exon;1:31583575-31584677	53.75	1.73114283306552	0.819386415861952	2.1127306964742	0.0346238243818799	0.431670148565676
ENSG00000142910;known-exon;1:31585485-31585752	75.4166666666667	-0.974585944044185	0.717660121416115	-1.35800487579147	0.174462137020188	0.706468002791504
ENSG00000142910;clean;1:31586755-31586838	48.4166666666667	-0.738526971059047	1.31016898732167	-0.563688331967612	0.572966259565209	0.921749357138598
ENSG00000084636;anti-over;1:31653676-31653866	41.5	0.0118744225958169	0.940331617771246	0.0126279095283017	0.989924653728867	0.998331069236796
ENSG00000084636;anti-over;1:31654043-31654791	28.5	0.148264543981534	0.698897897078301	0.212140492339932	0.831997430229393	0.97609980968703
ENSG00000084636;anti-over;1:31654858-31655313	24.0833333333333	0.516397903764038	0.933610563402975	0.553119174103801	0.580181807931154	0.92304478942575
ENSG00000084636;anti-over;1:31656444-31657032	13.75	-0.248534223153969	1.04105392263184	-0.238733285328451	0.811312404933044	0.97100236385243
ENSG00000084636;anti-over;1:31657068-31658487	13.4166666666667	-0.327164038856737	1.05297999365354	-0.310702996095463	0.756026419362043	0.959343260222416
ENSG00000084636;anti-over;1:31658577-31658913	12.0833333333333	2.0749572619621	1.59187957471871	1.30346371353421	0.192416496857689	0.728353839933373
ENSG00000084636;anti-near;1:31660638-31661065	16.4166666666667	-1.61554139162521	1.5626826789506	-1.03382562140518	0.301217691481716	0.807282417866493
ENSG00000084636;anti-near;1:31662387-31662586	25.4166666666667	0.818757664413823	1.12813177706671	0.725764206857732	0.467983332936855	0.88601700903835
ENSG00000084636;anti-near;1:31662387-31665171	39.25	-0.469220675016182	0.486569347476393	-0.964344912908734	0.334873030551082	0.823151736908397
ENSG00000084636;anti-near;1:31662658-31665171	26.75	-0.285754080452859	0.529751392910598	-0.539411664182417	0.589602834428082	0.926151194879711
ENSG00000084636;clean;1:31665618-31665881	17.4166666666667	-0.32970269377299	1.46552522232454	-0.224972377650405	0.822000762903493	0.974102273737288
ENSG00000084636;clean;1:31665935-31666036	22.9166666666667	-2.31530783421219	1.54820687246026	-1.49547704211707	0.13478998712741	0.671230361158016
ENSG00000084636;clean;1:31666081-31667574	17.5	0.947989960660473	1.78398214115007	0.531389826609663	0.595148669868726	0.926151194879711
ENSG00000084636;clean;1:31668855-31670601	26.6666666666667	-1.82759483365421	0.613248852455551	-2.98018467761695	0.00288074651210433	0.173901736484113
ENSG00000084636;clean;1:31670646-31671614	18.9166666666667	-0.9711440393874	0.808508278162397	-1.20115534450018	0.229690947862497	0.756590090805127
ENSG00000084636;clean;1:31672637-31672723	25.9166666666667	-2.72462486932743	1.54430765861904	-1.76430185664162	0.0776811715597393	0.562354556400468
ENSG00000084636;clean;1:31672840-31675006	26.5833333333333	-0.727685400543803	1.16947574974454	-0.622232141797515	0.533789234022147	0.909248364931101
ENSG00000084636;clean;1:31684630-31684820	20.9166666666667	-2.91613974583677	1.52016747010369	-1.91830163662025	0.0550727750357444	0.50364779390059
ENSG00000084636;clean;1:31685770-31686090	19.5833333333333	2.61427776761666	1.43195267083237	1.82567330671413	0.0678994863035212	0.535864771961947
ENSG00000084636;clean;1:31686135-31686243	24.6666666666667	2.26479579023174	1.51355851871399	1.49633843834201	0.134565483179557	0.671230361158016
ENSG00000084636;clean;1:31686279-31688466	27.1666666666667	1.09579764863994	0.990847450449769	1.10591963287843	0.268761306252405	0.788100568568732
ENSG00000084636;clean;1:31691226-31691416	16	0.130996134006036	1.04528906407741	0.12532048646434	0.900269834184706	0.98516935708215
ENSG00000084636;clean;1:31699930-31700040	25.5	0.632894743153595	1.43016787803274	0.442531784467268	0.658104435313156	0.939661688750515
ENSG00000184007;known-exon+anti-near;1:31938059-31938118	16.75	-0.82622538103253	0.803931792207578	-1.02773069685891	0.304076523970186	0.809214432403374
ENSG00000121775;clean;1:32094971-32100441	35.5833333333333	-1.26303240061702	0.891398954783597	-1.4169103450695	0.156509141531904	0.691041979942772
ENSG00000121775;clean;1:32100562-32102430	59.4166666666667	-1.00523617358343	0.488146210346128	-2.05929320412147	0.0394661591123261	0.458030753069785
ENSG00000025800;clean;1:32162046-32162360	70.4166666666667	-0.402285402079571	0.55387743678651	-0.726307618547442	0.467650209941503	0.885832123336285
ENSG00000084652;clean;1:32188124-32190054	37.5	-1.92872239866574	1.0494698359514	-1.83780641672016	0.0660909357717768	0.531610204061018
ENSG00000084652;clean;1:32192430-32192656	135.75	0.63380488499627	0.374810493481977	1.69100090850777	0.090836629135398	0.587108386575767
ENSG00000084652;clean;1:32193300-32194064	178.166666666667	-0.100508780584948	0.398607967475761	-0.252149452057953	0.800925547290416	0.96940904655327
ENSG00000160050;anti-near;1:32204045-32204185	32.8333333333333	-0.816080339667743	0.891652226908894	-0.915245109067762	0.360062968322861	0.838023267158707
ENSG00000160050;anti-near;1:32204379-32204597	26.6666666666667	-1.21750393155347	0.943905033580105	-1.28985850084477	0.197099791726068	0.734093554472058
ENSG00000160051;anti-over;1:32206761-32207001	10.9166666666667	-3.2094496699101	1.07713740933549	-2.97961025408085	0.00288615344118552	0.173901736484113
ENSG00000160055;known-exon+anti-near;1:32216947-32217258	23.8333333333333	0.313613293447822	0.80079511693163	0.391627379859008	0.695333554483121	0.949436021124252
ENSG00000160055;anti-near;1:32217351-32221130	24	0.709743930597196	1.32004406162698	0.537666848576572	0.590807070224644	0.926151194879711
ENSG00000116478;anti-near;1:32327677-32329067	435.583333333333	-0.0505932825729888	0.403437424830589	-0.125405526257843	0.900202513333651	0.98516935708215
ENSG00000116478;anti-near;1:32329160-32330577	444.583333333333	0.0340833661469064	0.396176855600803	0.086030684693125	0.931442024786915	0.990654716022615
ENSG00000162526;anti-over;1:32362846-32363594	32.5	4.15646568598227	1.36948071805745	3.03506696456307	0.00240482285981765	0.16059582825646
ENSG00000160058;known-exon+anti-near;1:32366654-32368446	123.416666666667	0.22455367530217	0.384346764964487	0.584247600790703	0.559053740301137	0.915853457412355
ENSG00000160058;clean;1:32394140-32394403	168.583333333333	-0.583422239289731	0.585878968666611	-0.995806762986438	0.319344043675451	0.816331927292166
ENSG00000162520;known-exon+anti-near+anti-over;1:32681860-32684009	70.9166666666667	0.863929098096087	0.524423362172867	1.64738865659327	0.0994781854234515	0.604746606025442
ENSG00000162520;known-exon+anti-near+anti-over;1:32681860-32684257	70.8333333333333	1.09294102021259	0.529423559115076	2.06439815795018	0.0389799809928569	0.455693144926854
ENSG00000162520;known-exon+anti-near+anti-over;1:32684089-32684257	65.0833333333333	1.59113313320119	0.552674261269869	2.87897093225451	0.00398975105859213	0.198511104585512
ENSG00000162522;clean;1:32768117-32768651	67.5	-1.68449660940367	0.840795214376913	-2.00345646668791	0.0451283157913316	0.47643081708065
ENSG00000162522;clean;1:32768775-32769672	47.4166666666667	-0.174722810248744	0.586268796186183	-0.298025089149136	0.765684014855812	0.961039356510535
ENSG00000162522;clean;1:32769786-32769879	21.8333333333333	-4.51823457462208	1.52525038278976	-2.96229040530251	0.00305359627268795	0.176380283555461
ENSG00000162522;anti-near;1:32772441-32772864	92.5833333333333	-0.0983407719838524	0.519492527960596	-0.189301610111535	0.849856433454073	0.97906031836405
ENSG00000116497;anti-over;1:32816982-32825312	131.166666666667	-0.0941529816167089	0.47940418513011	-0.196395827439754	0.844300361888611	0.978360197155705
ENSG00000116497;anti-over;1:32817599-32825312	131.25	-0.116520791046834	0.478492710220355	-0.243516334853197	0.807605432522926	0.969893042769652
ENSG00000116497;anti-over;1:32817689-32825312	131.25	-0.116520791046834	0.478492710220355	-0.243516334853197	0.807605432522926	0.969893042769652
ENSG00000116497;anti-over;1:32817846-32825312	131.25	-0.116520791046834	0.478492710220355	-0.243516334853197	0.807605432522926	0.969893042769652
ENSG00000116497;clean;1:32820599-32825312	131.333333333333	-0.0161504955673645	0.473322119157652	-0.0341215736887741	0.972780205184469	0.996050985465774
ENSG00000121900;anti-over;1:32894879-32895304	40.9166666666667	-0.277183567682088	0.865287949738706	-0.320336793972214	0.748713033922625	0.958546856523419
ENSG00000121900;anti-over;1:32895743-32895909	31.1666666666667	0.434183572452069	1.23400031553791	0.351850454967515	0.724950417328065	0.956110496660196
ENSG00000121900;anti-over;1:32895969-32898125	28.3333333333333	-0.290223598436714	0.918163849689302	-0.316091293002794	0.751933215377625	0.958546856523419
ENSG00000004455;known-exon+anti-near+anti-over;1:33010833-33011447	1344.16666666667	-0.297618616877879	0.313421065710441	-0.949580769892598	0.342325313446686	0.827053019902865
ENSG00000004455;known-exon+anti-near+anti-over;1:33010833-33012073	1343.66666666667	-0.31873160438813	0.312649045840211	-1.0194549083992	0.307987049883589	0.810795868544094
ENSG00000004455;known-exon+anti-near+anti-over;1:33010833-33013206	1338.5	-0.34315536254958	0.315806413856117	-1.08660035861692	0.277213466506321	0.792387247202809
ENSG00000004455;known-exon+anti-near+anti-over;1:33011710-33012073	109.916666666667	0.558488069389077	0.344717711114173	1.62013163635826	0.105204002834264	0.621679359403892
ENSG00000004455;known-exon+anti-near+anti-over;1:33012122-33013206	1293.58333333333	-0.474416671568794	0.333853812103079	-1.42103116504872	0.15530769949804	0.689650462643776
ENSG00000160094;clean;1:33270612-33276099	18.0833333333333	0.676424230658314	0.709542256201281	0.953324801654136	0.340425528997121	0.825789228452693
ENSG00000160094;clean;1:33280457-33281586	38.5	-0.188391264939953	0.701483053695906	-0.268561391394097	0.788267226225583	0.967200526204537
ENSG00000134686;anti-over;1:33334292-33335165	59.5	-0.0674482722908884	0.491534861246962	-0.137219712391875	0.890857130056909	0.983321862028598
ENSG00000241014;clean;1:34977402-34977930	11.5	-1.80295866545256	1.26983366379055	-1.41983845354249	0.155654717186729	0.689650462643776
ENSG00000241014;clean;1:34978084-34978677	12.9166666666667	-0.944507118157645	1.7815739640064	-0.530153188831768	0.596005723855215	0.926151194879711
ENSG00000163867;known-exon;1:35010597-35010757	30.5	-0.915920248846928	0.603752079647873	-1.5170469464571	0.12925483156204	0.661979885696719
ENSG00000163867;clean;1:35011036-35011889	29.0833333333333	0.835786951118006	0.616072995217355	1.35663623889753	0.174896821190006	0.706835957576151
ENSG00000163867;clean;1:35012005-35012430	25.1666666666667	1.71505244316955	0.865633730110065	1.9812680392566	0.0475612225821704	0.481909550955818
ENSG00000163867;clean;1:35012581-35014696	29.8333333333333	0.193293238492408	0.580042574977703	0.333239742789291	0.738953320468477	0.957729632894858
ENSG00000163867;clean;1:35014888-35014987	19.25	2.74023733031775	1.07911024838015	2.53934881485103	0.0111059033792394	0.297975265190755
ENSG00000197056;clean;1:35097566-35104294	26.9166666666667	-0.3855408238692	0.62081196836649	-0.621026725505396	0.53458203902291	0.909343174338623
ENSG00000197056;clean;1:35110447-35111771	32.5	-0.895141651152778	0.745793284578413	-1.20025437297788	0.230040564150722	0.756590090805127
ENSG00000116560;known-exon;1:35178036-35178664	559.833333333333	0.422072390533422	0.384192825735727	1.0985951903843	0.271944676523114	0.789252085300478
ENSG00000116560;clean;1:35184593-35187000	2303.91666666667	-0.362323346902892	0.369866574955749	-0.979605542745356	0.327280867877967	0.81981963052668
ENSG00000146463;clean;1:35387604-35388909	64	-0.341735917384411	0.643854359611398	-0.530765866974431	0.595581035878845	0.926151194879711
ENSG00000142687;clean;1:35442336-35442905	91	-0.175811966167684	0.61196911482944	-0.287288952836589	0.773891080662405	0.963317251259929
ENSG00000142687;clean;1:35450005-35450357	88.25	0.0299142648894235	0.461988593880411	0.0647510897144941	0.948372184428057	0.992787586958919
ENSG00000020129;known-exon+anti-near+anti-over;1:35557883-35558155	49.25	-0.910994252647374	0.631675992477847	-1.44218596795781	0.149249918019611	0.685109633532883
ENSG00000020129;clean;1:35559247-35560325	36.9166666666667	-1.49316399553036	1.21083724781809	-1.23316655332582	0.217513631187432	0.747394057676925
ENSG00000020129;clean;1:35562633-35563201	33	-0.195919616227443	0.721503027220574	-0.271543720311443	0.78597287841781	0.966289859800372
ENSG00000020129;clean;1:35563426-35563766	54.0833333333333	0.531785770468311	0.512878996274079	1.03686400560675	0.299799240958406	0.807013256738862
ENSG00000020129;anti-near;1:35563909-35565226	50.0833333333333	-0.269350904160802	0.607367455851433	-0.443472730660577	0.657423839183613	0.939661688750515
ENSG00000142686;clean;1:35716326-35718706	21.25	0.0995359560774061	0.717079683176799	0.138807385584323	0.889602357636383	0.983010735844325
ENSG00000092853;clean;1:35736606-35736913	53	2.75032148659692	1.02423324715035	2.68524917956817	0.00724757502056021	0.249031633313301
ENSG00000092853;known-exon+anti-near+anti-over;1:35743241-35743454	68.5833333333333	0.837126549422562	0.955419175381183	0.876187720524423	0.38092799093959	0.848236794713271
ENSG00000092853;anti-near;1:35748061-35748404	47.6666666666667	-0.778783241218332	0.92212322297897	-0.844554417252858	0.398359668400335	0.858677444930182
ENSG00000134698;clean;1:35825494-35825678	18.75	0.758988836146654	1.40578462525282	0.539904066748599	0.589263193169013	0.926151194879711
ENSG00000134698;clean;1:35825815-35825925	16.1666666666667	0.378511116125331	1.11338300467267	0.339964876899311	0.733882978391168	0.957537087548013
ENSG00000134698;clean;1:35826835-35831426	19.0833333333333	1.11360714104365	1.32605131634568	0.839791889888939	0.401025081482847	0.859778786139685
ENSG00000134698;clean;1:35831574-35831811	18	-1.04507507275179	1.68212786504538	-0.621281588913931	0.534414365268891	0.909343174338623
ENSG00000134698;clean;1:35831931-35832056	17.75	1.39665864157496	0.807863512577171	1.72882995683202	0.0838395329466865	0.576184047982758
ENSG00000134698;clean;1:35832185-35832436	15.3333333333333	-0.911873502001549	1.67911076282795	-0.543069297266473	0.58708209101275	0.925999459466987
ENSG00000134698;clean;1:35832570-35833989	18.75	-3.68308284486274	1.46935694657682	-2.50659504720298	0.0121900279048694	0.306289688644724
ENSG00000134698;clean;1:35835993-35841164	17.3333333333333	-0.730811636885418	1.1080701505588	-0.659535532580561	0.509551936587642	0.900553247346139
ENSG00000134698;clean;1:35851053-35853496	21.5833333333333	-2.15556791809408	0.803671218234659	-2.6821514435082	0.00731503363339026	0.249219476380979
ENSG00000134698;known-exon;1:35853702-35854676	23.25	2.48626007374371	0.805816193439356	3.08539353513355	0.00203282986783897	0.143879975962786
ENSG00000092847;clean;1:35892677-35893096	12.9166666666667	1.01122497935846	1.49959716993382	0.67433108012806	0.500100848656767	0.896501505160957
ENSG00000092847;clean;1:35894171-35894314	13.3333333333333	-2.10099581383892	1.5427628472652	-1.36183977826747	0.17324845491068	0.704952872906799
ENSG00000092847;clean;1:35914001-35914183	20.3333333333333	2.89920258746419	1.44140324985394	2.01137508726859	0.0442858527337228	0.472137992716785
ENSG00000092847;clean;1:35917727-35918321	17.3333333333333	0.958178720682567	1.77958290921722	0.538428817067051	0.590281036093511	0.926151194879711
ENSG00000126070;anti-over;1:36009044-36009474	8.75	1.75826088934367	1.82265143306691	0.964672047241151	0.334709100268372	0.823151736908397
ENSG00000126070;clean;1:36040441-36043446	26	0.328591822556148	0.940193784628625	0.349493719197412	0.726718685266113	0.956110496660196
ENSG00000126070;clean;1:36055145-36055636	19.9166666666667	-2.25258323973548	1.46570749223038	-1.53685728678899	0.124328261205415	0.656659602036797
ENSG00000116863;anti-near;1:36089115-36091243	32.8333333333333	-0.0544473778166715	0.569922787148368	-0.0955346567016581	0.92389016406936	0.989526903989975
ENSG00000116863;anti-near;1:36091340-36091617	41.0833333333333	-0.130076846892042	0.664741932747042	-0.195680218870051	0.844860468140187	0.978482384771025
ENSG00000116863;anti-near;1:36091825-36091909	41.9166666666667	-2.4409348933518	1.03505724305433	-2.35826077227273	0.018360789869294	0.348494028434791
ENSG00000054116;known-exon;1:36137322-36137795	441.666666666667	-0.176508989385508	0.424738251514467	-0.415571210636525	0.677723796867598	0.946562398612812
ENSG00000116871;clean;1:36171581-36172463	66.25	0.0941789813896531	0.667759634978384	0.141037248219865	0.887840516606545	0.982472594587398
ENSG00000116871;clean;1:36175008-36176198	62	-0.814300914288273	0.782972761954098	-1.04001180354728	0.298334416838267	0.806132559869068
ENSG00000116871;clean;1:36176842-36177872	20	-1.4368106140879	0.763040431798816	-1.88300718311966	0.0596993945110844	0.518142283707819
ENSG00000116871;clean;1:36178201-36178418	9.91666666666667	-1.61738135168149	1.11526872530403	-1.45021671906076	0.146998094191523	0.683954622647198
ENSG00000214193;clean;1:36326547-36327719	10	2.50408135319081	1.72173266420516	1.4543961471201	0.145836507537041	0.683954622647198
ENSG00000196182;known-exon;1:36341973-36343363	19.8333333333333	-0.818160219899443	1.10483343348518	-0.740528115010573	0.458979608083247	0.883921891908994
ENSG00000196182;clean;1:36343448-36343859	24.0833333333333	-0.645267319893031	0.855760112293383	-0.754028273371792	0.450832244728649	0.880417473353109
ENSG00000196182;clean;1:36343979-36344119	19.75	-2.87446257738273	1.23262893578438	-2.33197720249329	0.0197018905028731	0.355388395913079
ENSG00000196182;clean;1:36344264-36348699	20.5833333333333	-0.446764427287666	0.895028627662709	-0.499162164739192	0.617665146459214	0.930711177584458
ENSG00000116885;clean;1:36420615-36422149	14.75	-1.47638990739799	1.4806747520829	-0.997106154016006	0.318712986225097	0.816249517656958
ENSG00000116885;clean;1:36422219-36422767	20.8333333333333	1.09378214270265	0.746038646775355	1.46611994892002	0.142615611909592	0.681739932222286
ENSG00000116885;clean;1:36422896-36423362	22	-0.0784993899696872	1.46954875845524	-0.0534173429211048	0.957399387287211	0.99313141090658
ENSG00000116898;clean;1:36463850-36464145	369.916666666667	-0.636986494700445	0.40660650147659	-1.56659200575306	0.117210087636187	0.644515225129539
ENSG00000163874;clean;1:37475939-37480289	93.25	-0.688429817922942	0.433561971601194	-1.58784640493374	0.112321075181735	0.633847819266719
ENSG00000163874;clean;1:37480429-37481600	169.083333333333	-0.723700445845818	0.370636618538848	-1.95258754706657	0.0508684879356446	0.490151708515328
ENSG00000163874;clean;1:37481835-37482353	176.083333333333	-0.720287256755974	0.383940414910634	-1.87603916853512	0.0606499016744309	0.520548109973414
ENSG00000163874;clean;1:37481835-37482433	176.083333333333	-0.720287256755974	0.383940414910634	-1.87603916853512	0.0606499016744309	0.520548109973414
ENSG00000163875;clean;1:37496604-37496706	28.1666666666667	1.04306876165424	0.565467624513358	1.84461270006732	0.0650938982261192	0.530318895518859
ENSG00000163877;clean;1:37552747-37554005	10.9166666666667	-1.1740264535481	1.19583941927481	-0.981759285255923	0.326218450695509	0.81981963052668
ENSG00000134697;clean;1:37574456-37574664	278.916666666667	0.580566538690368	0.53016446651426	1.09506874820844	0.27348651889788	0.790890765816526
ENSG00000116922;clean;1:37683437-37686272	58.4166666666667	-0.969104952159856	0.688998209825329	-1.40654204661219	0.159563228229607	0.692290190080579
ENSG00000116922;clean;1:37683441-37686272	58.4166666666667	-0.969104952159856	0.688998209825329	-1.40654204661219	0.159563228229607	0.692290190080579
ENSG00000116922;clean;1:37686452-37689605	47	-0.434122963598506	0.51475805691192	-0.843353411897715	0.399030819170237	0.858677444930182
ENSG00000134690;known-exon+anti-near;1:37692578-37692675	205.25	-0.170462451414509	0.385444078346937	-0.442249501265073	0.658308668973933	0.939763923773107
ENSG00000134690;clean;1:37698977-37700435	144.666666666667	-0.638217137593894	0.559309654331038	-1.14108013808064	0.253836575803155	0.776428653168504
ENSG00000134690;clean;1:37700521-37701753	209	-0.0596189435361106	0.464105619614154	-0.128459861325696	0.897785061012584	0.984817691534402
ENSG00000196449;anti-near;1:37803997-37804301	199.083333333333	-0.469896542775332	0.409521048168518	-1.14742952743657	0.251204143497996	0.774199552618915
ENSG00000196449;anti-near;1:37804444-37806856	126.666666666667	-0.129815698668638	0.474566978460561	-0.273545578518221	0.784433861184665	0.966242766479909
ENSG00000196449;known-exon+anti-near+anti-over;1:37806976-37807100	89.3333333333333	2.2792083621576	0.886311070932205	2.57156706816307	0.0101239403954884	0.287196244030264
ENSG00000196449;known-exon+anti-near+anti-over;1:37807215-37807791	44.5	-0.198584932596551	0.74486199457755	-0.266606343245072	0.789772271165652	0.967582262055677
ENSG00000197982;anti-near;1:37808732-37808977	27.9166666666667	-0.250542928817232	0.742051767689588	-0.337635377646641	0.73563797866956	0.957729632894858
ENSG00000188786;clean;1:37815566-37817418	9.75	-0.511420641358992	1.10986586420029	-0.460795000418806	0.644945689025539	0.936794159586229
ENSG00000188786;clean;1:37822716-37823709	13.1666666666667	3.02765011993749	1.59299085078773	1.90060735028096	0.0573534620397217	0.508989819187835
ENSG00000188786;clean;1:37838756-37839919	13.9166666666667	-1.35690364009987	1.56996135958096	-0.864291106159481	0.387427994667648	0.853434942540019
ENSG00000183386;clean;1:37997559-37997683	49	0.567368618250677	0.627977134112946	0.903486110289857	0.366267956697974	0.840356052598775
ENSG00000183386;clean;1:37997870-37997962	57.0833333333333	-0.610258130168643	0.854169759543612	-0.714445955678304	0.474951463555824	0.887672270794004
ENSG00000174574;clean;1:38991600-38998170	42	0.0107366578535498	0.509647018047188	0.0210668511211728	0.983192327996572	0.998058029861048
ENSG00000127603;known-exon;1:39458490-39459085	121.25	0.619717900116005	0.5170644105955	1.19853133848891	0.230710230326795	0.756649753597473
ENSG00000127603;known-exon;1:39484730-39485537	95.1666666666667	0.856038492096341	0.559650135560707	1.5295957915541	0.126116811799238	0.658289803681248
ENSG00000090621;clean;1:39561122-39561684	588	0.167976376345634	0.428760037960345	0.391772463554941	0.695226342822035	0.949436021124252
ENSG00000090621;clean;1:39562380-39563613	214.416666666667	-0.355352499889	0.407387280255146	-0.872271956224169	0.38306003276825	0.850038676207683
ENSG00000090621;clean;1:39562416-39563613	214.583333333333	-0.355215897233076	0.407329089993915	-0.872061205445412	0.383174988563644	0.850038676207683
ENSG00000090621;clean;1:39563741-39563835	276.583333333333	-0.528488531165305	0.38910776135359	-1.35820609007348	0.174398298688682	0.706468002791504
ENSG00000090621;anti-near;1:39563741-39564422	445.333333333333	-0.245831982058893	0.338103937561429	-0.727089970711237	0.467170842194082	0.885832123336285
ENSG00000090621;anti-near;1:39563741-39564470	278.916666666667	-0.478676802147639	0.35882057611836	-1.33402829716695	0.182194582913924	0.71721511830438
ENSG00000090621;anti-near;1:39563922-39564470	546.5	-0.145034888389046	0.335017017039912	-0.432917974348055	0.665074361384216	0.942583356002547
ENSG00000090621;anti-near;1:39563922-39564422	546.5	-0.145034888389046	0.335017017039912	-0.432917974348055	0.665074361384216	0.942583356002547
ENSG00000090621;known-exon+anti-near;1:39576223-39576551	78.75	-0.0950902977755543	1.50612835901492	-0.0631355868219281	0.949658536627798	0.992787586958919
ENSG00000090621;known-exon+anti-near;1:39576233-39576551	78.75	-0.0950902977755543	1.50612835901492	-0.0631355868219281	0.949658536627798	0.992787586958919
ENSG00000043514;clean;1:39841913-39844100	146.5	-0.1434524939042	0.429059556083766	-0.33434168257097	0.738121740202009	0.957729632894858
ENSG00000043514;clean;1:39847660-39847985	75.75	-0.0283184858744347	0.570107015194592	-0.0496722284056948	0.960383587652843	0.993242207921948
ENSG00000043514;clean;1:39848097-39850118	62.0833333333333	0.206740182952506	0.559451574911267	0.369540800712371	0.711724667300329	0.952794549881961
ENSG00000043514;clean;1:39850261-39852730	56.9166666666667	-0.906889430119719	0.750139038202304	-1.20896178432876	0.22667752759318	0.753608081507575
ENSG00000043514;clean;1:39854068-39857276	48.5833333333333	-1.5746482554791	0.795492526726068	-1.97946329170399	0.0477638686522668	0.482220755288406
ENSG00000168389;clean;1:39957221-39958700	158.333333333333	-0.520732720479093	0.467815105986393	-1.11311651508372	0.265658391622741	0.785859439261123
ENSG00000168389;clean;1:39957960-39958700	159.916666666667	-0.789221497484421	0.43752565969738	-1.80382905548967	0.0712581094164471	0.546247437021822
ENSG00000168389;clean;1:39958825-39965210	209.666666666667	-0.256229248000801	0.43124413442966	-0.594162859373557	0.552403191264718	0.91377561901209
ENSG00000168389;clean;1:39966014-39966600	280.416666666667	-0.254885509070957	0.402875913695729	-0.632665047490178	0.526952399411749	0.907248004543196
ENSG00000168389;clean;1:39966691-39966810	307.5	0.77275249189092	0.546434873220403	1.41417125765916	0.15731162492671	0.691041979942772
ENSG00000168389;clean;1:39966932-39967085	337.416666666667	0.654310578914171	0.4815736635469	1.35869261224757	0.174244014109289	0.706468002791504
ENSG00000168389;known-exon;1:39967711-39967803	304.083333333333	0.0462285224735297	0.427180781558755	0.108217701893903	0.913823003337921	0.987489679999926
ENSG00000168389;known-exon;1:39967916-39968333	398.833333333333	-0.825182663208513	0.45277312006952	-1.82250806558881	0.0683779310442449	0.53617685514966
ENSG00000168389;clean;1:39968477-39968568	306	-0.483567076745528	0.472689683153093	-1.02301170086869	0.306302313528497	0.810342742643953
ENSG00000168389;clean;1:39968745-39969504	197.916666666667	-1.08823285703634	0.459087577177236	-2.37042540712492	0.0177676287499731	0.344072355976117
ENSG00000117010;clean;1:40533181-40540585	16.5833333333333	-2.69932265100234	1.46815451142272	-1.83858213151323	0.0659766714324518	0.53134676010808
ENSG00000066136;clean;1:40766703-40766917	99.4166666666667	0.497024164030855	0.483448187946272	1.02808155335581	0.303911467040012	0.809214432403374
ENSG00000066136;clean;1:40766703-40769355	105.916666666667	0.298315006199208	0.422039077370199	0.706842143760863	0.479664581447746	0.889097584479286
ENSG00000066136;clean;1:40766685-40771383	10.25	0.306099035705754	1.80436589552649	0.169643549828034	0.865290471108319	0.981150057314767
ENSG00000066136;clean;1:40766974-40769355	106.25	0.324852708064819	0.418805146398017	0.775665511416831	0.437946508496361	0.874142501328503
ENSG00000066136;clean;1:40769415-40770396	89.8333333333333	0.349857839146251	0.475978582451703	0.735028532889399	0.462322117197709	0.884218542130461
ENSG00000066136;clean;1:40769415-40770708	89.8333333333333	0.349857839146251	0.475978582451703	0.735028532889399	0.462322117197709	0.884218542130461
ENSG00000066136;clean;1:40769415-40770711	89.8333333333333	0.349857839146251	0.475978582451703	0.735028532889399	0.462322117197709	0.884218542130461
ENSG00000171793;clean;1:41008714-41008793	367.833333333333	-0.246761805909731	0.417141716243364	-0.591553892360571	0.554149356866038	0.913928144270121
ENSG00000010803;known-exon+anti-near+anti-over;1:41027475-41028156	110.25	-2.25023429478555	1.00244546984708	-2.24474483896747	0.0247845177465303	0.388386788900099
ENSG00000010803;anti-over;1:41028319-41028583	95.4166666666667	-0.842151763150852	0.481326139821007	-1.74964892508025	0.0801789119452499	0.56672469004597
ENSG00000010803;anti-over;1:41028726-41033982	81.5	-0.828437572192745	0.575789711516869	-1.43878495155861	0.150211461314441	0.686065023884782
ENSG00000010803;anti-over;1:41037541-41041310	136.5	-1.49669302704569	0.450307776415816	-3.32371126023736	0.000888281138835363	0.0923719050669195
ENSG00000010803;anti-over;1:41037541-41045712	133	-1.21057491789762	0.513798935464449	-2.35612578060973	0.0184666636315417	0.349052917859077
ENSG00000010803;anti-over;1:41037541-41046406	132.75	-1.09810021741966	0.518382826823735	-2.1183190503204	0.0341480563223292	0.429274596707404
ENSG00000010803;anti-over;1:41037541-41046417	132.75	-1.09810021741966	0.518382826823735	-2.1183190503204	0.0341480563223292	0.429274596707404
ENSG00000198815;clean;1:42179825-42181916	80.1666666666667	0.0891569420562537	0.622743068154367	0.143168100321838	0.886157422508464	0.982216238140547
ENSG00000198815;clean;1:42182024-42188736	65.25	0.234720396031123	0.546072899349472	0.429833445883767	0.667316801523494	0.943588521535314
ENSG00000198815;clean;1:42189404-42191302	43.3333333333333	0.00735361597884504	0.648130756092984	0.0113458833880583	0.990947489036635	0.998674812762503
ENSG00000127125;known-exon+anti-near;1:42457073-42457246	139.583333333333	-0.507686360532444	0.480556434131894	-1.0564552349602	0.290760282272689	0.800116703646101
ENSG00000127125;clean;1:42457350-42459602	136.333333333333	-0.241990996977005	0.434111090489333	-0.557440254991484	0.577226668291877	0.922836636132429
ENSG00000127125;clean;1:42457567-42459602	135.916666666667	-0.246549804220529	0.435389181308206	-0.566274530478054	0.571207171570836	0.920903418427742
ENSG00000117385;known-exon;1:42746852-42747252	66.75	-0.72536174902344	0.491248952626288	-1.47656650491681	0.139791875847831	0.677097950943916
ENSG00000117385;known-exon;1:42746852-42747271	66.75	-0.72536174902344	0.491248952626288	-1.47656650491681	0.139791875847831	0.677097950943916
ENSG00000117385;clean;1:42747412-42747722	119.583333333333	-0.620320846743717	0.526017115282848	-1.17927882709702	0.238287166349968	0.761304844938619
ENSG00000117385;clean;1:42748317-42750185	129.833333333333	0.904076086921618	0.549763720769922	1.64448117030257	0.100076850646575	0.606099660996325
ENSG00000117385;clean;1:42754990-42755164	169.75	0.298221105326383	0.36962662743578	0.80681715869671	0.419771831925081	0.866930401060932
ENSG00000164010;anti-over;1:42817253-42825622	47.6666666666667	0.492122595359312	0.723997744537024	0.679729459204338	0.496675779257399	0.895807688105655
ENSG00000164010;anti-near;1:42825738-42830443	18	-0.271979116438071	0.759666884640976	-0.358024183937687	0.720325215375301	0.954813450569084
ENSG00000164010;anti-near;1:42830533-42830767	17.0833333333333	0.531961737576874	0.735377586862369	0.723385845694035	0.469442864759494	0.886183678628783
ENSG00000164010;anti-over;1:42835764-42837157	25.8333333333333	0.191481890692462	1.08592271671618	0.176331048006345	0.86003387138805	0.980824752551301
ENSG00000164010;anti-over;1:42838921-42840032	29.9166666666667	-1.0796155497537	0.843062249421327	-1.2805881777944	0.200338354662619	0.736609741006605
ENSG00000164010;anti-over;1:42840053-42840151	28.8333333333333	-0.208774412349052	0.882926328917583	-0.236457341355985	0.813077805432543	0.971605952364349
ENSG00000164010;anti-over;1:42840178-42840269	28.8333333333333	1.28950276707475	1.34734256788254	0.957071199124443	0.338531319329104	0.824837829157162
ENSG00000164011;clean;1:42849413-42849564	29.5833333333333	-0.435346179979739	0.575940652473427	-0.755887222251298	0.44971681560583	0.880417473353109
ENSG00000164011;clean;1:42849413-42850949	80.5	-0.520773396079236	0.402870826382845	-1.29265601273483	0.196130057632298	0.732911211137879
ENSG00000164011;clean;1:42849742-42850658	38.6666666666667	-0.275206657317137	0.47221383706716	-0.582800917115005	0.560027327511554	0.915853457412355
ENSG00000164011;clean;1:42849742-42850949	82	-0.526280878937659	0.397867400143679	-1.32275446228469	0.185917045413021	0.720344994036408
ENSG00000164011;clean;1:42850743-42850922	12.1666666666667	1.61930533253912	1.30524720976269	1.2406119855514	0.214749122141053	0.747007584882317
ENSG00000164011;clean;1:42850743-42850949	74	-0.294270952891649	0.444145867554592	-0.662554746961546	0.507615760858538	0.899547960122499
ENSG00000117394;clean;1:42929314-42929592	65	0.508236502480086	0.705438795840808	0.720454425637766	0.471245250324301	0.886442285467294
ENSG00000066322;anti-near;1:43366416-43367336	12.4166666666667	-1.56449096870759	1.35972247247356	-1.15059580199592	0.249898560858492	0.773039546293712
ENSG00000159479;anti-over;1:43386226-43386588	136.166666666667	-0.915632543286169	0.590819966171799	-1.5497657420398	0.121197752340105	0.650880813780442
ENSG00000198198;clean;1:43403302-43403600	10.5833333333333	-1.93389617759298	1.51312082884497	-1.27808443365967	0.201219656933167	0.736876721445361
ENSG00000198198;clean;1:43403774-43404379	8.83333333333333	3.4008671871237	1.62912705230013	2.08753957054612	0.0368393879856966	0.4425252389701
ENSG00000198198;clean;1:43424432-43424783	8.08333333333333	0.847996905975826	1.04427109427668	0.812046709540686	0.416764829771666	0.865522248500905
ENSG00000198198;clean;1:43426809-43427055	9.41666666666667	-0.0465414049663357	1.21121942336645	-0.0384252465477966	0.969348632008635	0.995596174346185
ENSG00000198198;clean;1:43427179-43427280	9.25	1.60446936666768	1.72184246997316	0.931832844553245	0.351422917747792	0.8331327895419
ENSG00000198198;clean;1:43432439-43432516	11.3333333333333	2.50778349977993	1.60846420117195	1.55911676365114	0.118968746657661	0.646643498192488
ENSG00000198198;clean;1:43432604-43432727	12.8333333333333	-1.78984168645137	1.62813381205185	-1.09932099757558	0.271628076693726	0.789119701249021
ENSG00000198198;clean;1:43432799-43432988	14.4166666666667	-3.39084574727091	1.51574544488613	-2.23708127160207	0.0252810287751225	0.390322003041009
ENSG00000198198;clean;1:43434485-43435199	19	-0.0880541059449879	1.20147066444629	-0.0732886025024743	0.941576461195315	0.992315048460837
ENSG00000198198;clean;1:43437700-43437790	14.25	2.9281145514534	1.56961496939782	1.86549861497356	0.0621115461545471	0.52626061338325
ENSG00000198198;clean;1:43439093-43439357	21.3333333333333	0.260866917697376	1.02759104008307	0.253862584940686	0.799601720932054	0.969328325060291
ENSG00000198198;clean;1:43439442-43439604	16.8333333333333	0.11681439481441	1.0916180656028	0.107010316607306	0.914780795284946	0.987563694825935
ENSG00000198198;clean;1:43441818-43441999	16.1666666666667	1.56985460301666	1.63925018812487	0.957666263752215	0.33823107360495	0.824837829157162
ENSG00000198198;clean;1:43442130-43442267	14.25	0.464962490728404	1.79253453406258	0.259388302926927	0.795335653866404	0.969008951616072
ENSG00000198198;anti-near;1:43442618-43442818	21.3333333333333	0.683170471219473	0.856997086433434	0.797167787422271	0.425353591484853	0.870588490353678
ENSG00000198198;anti-near;1:43443796-43445893	12.75	2.16969022613126	1.51621419017074	1.43099190087842	0.152432536346111	0.68824043420781
ENSG00000198198;anti-near;1:43445984-43446178	22.1666666666667	-2.12722907620038	1.24380143397049	-1.71026420946452	0.0872170269275082	0.582759288252297
ENSG00000198198;anti-near;1:43446259-43446341	14.3333333333333	-0.855608023306312	1.1039153016357	-0.775066730245097	0.438300229522061	0.874142501328503
ENSG00000198198;anti-over;1:43447971-43448078	9.25	-2.22856291032538	1.62896537100677	-1.36808488994953	0.171285505801252	0.703916375284599
ENSG00000198198;anti-near;1:43448728-43450102	27.75	-0.858606681143608	0.597236593797704	-1.43763240575047	0.150538381194464	0.686161451335584
ENSG00000198198;anti-near;1:43450171-43450336	34.5833333333333	-2.39678580273601	0.827005028273047	-2.89815142689154	0.00375369306572402	0.194428869064155
ENSG00000178922;known-exon+anti-near+anti-over;1:43451544-43451647	83.3333333333333	0.447511748968728	0.48026936854693	0.931793235789091	0.351443391041426	0.8331327895419
ENSG00000178922;known-exon+anti-near+anti-over;1:43451717-43451797	73.1666666666667	0.0368206182078343	0.504572093412815	0.0729739489926755	0.941826847918658	0.992329461684293
ENSG00000178922;known-exon+anti-near+anti-over;1:43451847-43451934	88	0.5061711458296	0.46998394781771	1.07699666803498	0.281481754250972	0.795124082933124
ENSG00000178922;known-exon+anti-near+anti-over;1:43452013-43452204	72.75	-0.117797699470894	0.549054870250312	-0.21454631559354	0.830121053084066	0.975519630987594
ENSG00000178922;known-exon+anti-near+anti-over;1:43452319-43452902	81.4166666666667	0.0676789714981507	0.496112361191709	0.136418635761422	0.891490342189698	0.983620724284834
ENSG00000178922;known-exon+anti-near+anti-over;1:43452319-43453385	71.4166666666667	0.196857625961697	0.508666746922961	0.387007067303953	0.698750975909583	0.949463469482325
ENSG00000178922;known-exon+anti-near+anti-over;1:43452319-43453412	71.4166666666667	0.196857625961697	0.508666746922961	0.387007067303953	0.698750975909583	0.949463469482325
ENSG00000178922;known-exon+anti-near+anti-over;1:43453004-43453412	34.8333333333333	-0.421792268156563	0.568191678579234	-0.742341509138705	0.457880448257088	0.88336645654026
ENSG00000142949;known-exon;1:43620221-43620453	101.833333333333	-0.881849044177018	0.666514968024068	-1.32307462920349	0.185810560886476	0.720344994036408
ENSG00000066135;anti-over;1:43703736-43704019	119.666666666667	0.628655634088074	0.530296736233619	1.18547898022726	0.235828120671398	0.760041855638252
ENSG00000126091;clean;1:43899263-43899540	34.9166666666667	-1.94403715553867	1.23087784369132	-1.57939081079616	0.114246443805225	0.639732245274595
ENSG00000126091;clean;1:43920550-43920781	28.8333333333333	-1.75979061473148	1.44732298998392	-1.21589349917743	0.224025494819036	0.751111751835591
ENSG00000117407;anti-near;1:43933885-43934111	12	-0.996104479855379	1.03306665074724	-0.964220923340112	0.334935176480037	0.823151736908397
ENSG00000117408;clean;1:43947684-43949416	27.1666666666667	-0.376654584996481	0.58165324496199	-0.647558641267607	0.517270454730373	0.903263287058054
ENSG00000117408;clean;1:43956701-43956809	66	0.203746942080042	0.711264753418561	0.286457245492302	0.77452793512906	0.963414976734483
ENSG00000117408;clean;1:43957315-43957401	83.25	0.0357247717440241	0.463537265732855	0.0770699022171237	0.938567936315884	0.992087226534554
ENSG00000117408;clean;1:43958889-43960248	57.0833333333333	0.32156070402713	0.624379925857915	0.515008075548389	0.606547376897018	0.92818032565357
ENSG00000117408;anti-near;1:43964321-43966574	84.5	-0.656732658851722	0.44374555708732	-1.47997573916552	0.138879721286547	0.676335893125061
ENSG00000117408;anti-near;1:43966641-43966723	75.1666666666667	-1.03540211522295	1.16843067071156	-0.886147668986131	0.375537958694578	0.84541253306302
ENSG00000117408;anti-near;1:43966782-43966929	59.75	0.618245587036575	0.640359123789944	0.965466976370242	0.334310968897208	0.822825810502427
ENSG00000132768;anti-over;1:43970270-43970595	82.75	-0.295233727865267	0.497448137608236	-0.593496498518963	0.552848925611304	0.91377561901209
ENSG00000132768;anti-over;1:43970322-43970595	82.75	-0.295233727865267	0.497448137608236	-0.593496498518963	0.552848925611304	0.91377561901209
ENSG00000132768;anti-over;1:43971189-43971386	52.3333333333333	0.622872094833294	0.532020963205092	1.17076607485705	0.241692817719931	0.765337775179141
ENSG00000132768;anti-over;1:43971220-43971386	51.8333333333333	0.610053760021201	0.53595369321515	1.13825833788275	0.255012625149562	0.777492610060874
ENSG00000132768;anti-over;1:43972334-43972414	99	-1.88923094824942	0.5693034691824	-3.31849540801608	0.000905038105798588	0.092954902780648
ENSG00000117410;clean;1:43975848-43976089	348.916666666667	-0.126387222883218	0.383066212971638	-0.329935709815723	0.741448540384198	0.957729632894858
ENSG00000117410;clean;1:43976379-43976589	484.916666666667	-0.792622137231491	0.353648239264063	-2.24127268067537	0.0250084174478807	0.388386788900099
ENSG00000117410;clean;1:43976379-43976772	475.416666666667	-0.906479505859701	0.381931602803534	-2.37340795892713	0.017624785123764	0.342626504615842
ENSG00000117411;clean;1:43981924-43984864	154.666666666667	-0.883349061126655	0.455840364001487	-1.93784739326808	0.0526418437058556	0.497954682508896
ENSG00000159214;known-exon+anti-near+anti-over;1:43992270-43992355	8.91666666666667	0.407171039062793	1.84423724077514	0.220780184924396	0.825263593023561	0.974854861962111
ENSG00000159214;known-exon+anti-near+anti-over;1:43995670-43995777	9.75	1.08016741524047	1.38552799420097	0.779607066592252	0.435622195168656	0.873883822572953
ENSG00000196517;anti-near;1:43997739-43997854	14.25	3.02122292611777	1.46961681815975	2.05578956962465	0.0398028038415095	0.459285970159691
ENSG00000196517;anti-near;1:43998025-44000766	15.0833333333333	-0.755580325383102	0.894026248070241	-0.84514333557211	0.398030815240556	0.858677444930182
ENSG00000196517;clean;1:44002646-44002852	11	-0.177786088773701	1.8272465043574	-0.0972972657765324	0.922490327294329	0.989428451223141
ENSG00000196517;clean;1:44008623-44009964	17.4166666666667	1.03952464497776	1.31389101773766	0.791180266052568	0.42883880543879	0.872500521339769
ENSG00000196517;clean;1:44010096-44010725	12	1.11406843604718	1.35606991701689	0.821542032654133	0.411337592318566	0.862189814906062
ENSG00000178028;known-exon;1:44213527-44213662	132	-0.927938994175246	0.444311620185659	-2.08848689077162	0.0367539367106837	0.44231783617974
ENSG00000178028;known-exon;1:44214898-44215305	60.5	-0.127378999657307	0.482349059565205	-0.264080539043918	0.79171785934443	0.968082056259824
ENSG00000178028;known-exon+anti-near;1:44214898-44217989	73	0.0569561307124802	0.42657442872895	0.133519796022913	0.893782309475966	0.983620724284834
ENSG00000178028;known-exon+anti-near;1:44214898-44218310	73	0.0569561307124802	0.42657442872895	0.133519796022913	0.893782309475966	0.983620724284834
ENSG00000178028;known-exon+anti-near;1:44214898-44218340	73	0.0569561307124802	0.42657442872895	0.133519796022913	0.893782309475966	0.983620724284834
ENSG00000178028;anti-near;1:44219241-44219405	56.9166666666667	1.10965364165356	0.774096426739159	1.43348244911543	0.151720011062648	0.687850607962097
ENSG00000178028;anti-near;1:44219477-44219805	64.4166666666667	-0.0791803780163074	0.608921092611276	-0.130033889410454	0.896539614436553	0.984817691534402
ENSG00000178028;anti-near;1:44219878-44220016	56.0833333333333	1.7992464527084	1.07651118652922	1.67136809651681	0.094648993484189	0.594876997639386
ENSG00000117419;clean;1:44352925-44354891	71.25	0.426140480981619	0.418518742769513	1.01821122313823	0.308577586992871	0.811025445326452
ENSG00000187147;anti-over;1:44645081-44645220	207.833333333333	-0.183362930437804	0.406074973834473	-0.45154944838474	0.651593594590189	0.938503960741686
ENSG00000173846;clean;1:44800947-44801035	19.5833333333333	-0.74967430479462	1.19182433297597	-0.629014095493999	0.52933982824523	0.907994727589609
ENSG00000173846;clean;1:44801152-44801621	23.4166666666667	-1.22490238896151	0.798568328802153	-1.53387298842524	0.125060902372823	0.657068664736592
ENSG00000173846;clean;1:44801932-44802759	43.5	0.579807649966668	0.752109496602	0.770908561301533	0.440761132204475	0.876679569266975
ENSG00000173846;clean;1:44802855-44802954	27.5	-1.24856399278718	0.849869109750052	-1.46912504344861	0.141798876252424	0.680262341658708
ENSG00000173846;known-exon;1:44803153-44803267	36.6666666666667	-0.501487762355136	0.70075688302568	-0.715637298045288	0.474215336786953	0.887672270794004
ENSG00000173846;clean;1:44803391-44803599	42.4166666666667	-0.396475260672234	0.682853031875993	-0.580615801884927	0.561499419884956	0.916425774529676
ENSG00000173846;known-exon;1:44803691-44803930	45.25	-0.900608704441281	0.621716551131827	-1.44858408997112	0.147453766958738	0.683978685128214
ENSG00000173846;clean;1:44804024-44804162	42.4166666666667	0.577287131326213	0.717547157335093	0.804528490462155	0.421091822124745	0.867470385883352
ENSG00000173846;clean;1:44804246-44804338	50.5	-0.0138718121416604	0.656095890603187	-0.021142964527498	0.983131611808331	0.998058029861048
ENSG00000173846;known-exon;1:44804501-44804649	57.75	-0.0775250127729861	0.602044907722503	-0.128769485097479	0.897540051828143	0.984817691534402
ENSG00000173846;clean;1:44805379-44805486	41.8333333333333	1.46394510778735	0.963729391159409	1.51904167416349	0.128752006444111	0.661396391907251
ENSG00000126107;clean;1:45003740-45003854	54.6666666666667	1.85663216748933	1.00843733323594	1.8410982083851	0.0656071681877992	0.531185186354515
ENSG00000126107;clean;1:45004377-45004599	84.5	0.771538870616795	0.564553004759585	1.3666367269542	0.171739199394546	0.703916375284599
ENSG00000126107;known-exon;1:45005883-45005996	86.8333333333333	0.143950925963143	0.435505285711816	0.330537724078047	0.740993693144393	0.957729632894858
ENSG00000126107;known-exon;1:45008321-45008535	91	-0.103799813704856	0.588911259306816	-0.176257139024706	0.860091932911748	0.980824752551301
ENSG00000126088;anti-near;1:45013215-45013291	712.416666666667	-0.478368665757313	0.383726514270515	-1.24663959347901	0.212529677152596	0.745313937194283
ENSG00000126088;anti-near;1:45013791-45013908	607	0.167847106884502	0.401361633712897	0.418194198911814	0.675805136827434	0.945871418808727
ENSG00000126088;anti-near;1:45013791-45014438	582.333333333333	0.0178465906746986	0.364922974411106	0.0489050893644023	0.960994932991125	0.993394574512379
ENSG00000126088;anti-near;1:45014070-45014438	272.666666666667	-0.144265995506659	0.336598607341944	-0.428599502077267	0.668214707958814	0.944105141258179
ENSG00000126088;anti-near;1:45014070-45014735	400.916666666667	-0.287231202175547	0.388268601136499	-0.739774479148698	0.459436846966557	0.884190563518779
ENSG00000126088;anti-near;1:45014576-45014735	391.666666666667	-0.213827005779351	0.42179474504084	-0.506945637169205	0.612192962956363	0.929766198449437
ENSG00000132781;clean;1:45329437-45330515	27.5833333333333	-2.16028735927668	1.55620401406039	-1.38817747529139	0.165083009417008	0.697339326463821
ENSG00000132781;clean;1:45331556-45331660	14.0833333333333	-0.968442899011367	1.56765586460857	-0.617764983294453	0.536730268996717	0.90945082501079
ENSG00000132781;known-exon;1:45331849-45332022	26.3333333333333	-0.00677888006288874	0.666866436559827	-0.0101652740207755	0.991889424484141	0.998970513321776
ENSG00000132781;clean;1:45332086-45332165	19.4166666666667	1.0652902142267	1.04798877160425	1.0165091870173	0.309386974898296	0.811043243321561
ENSG00000132781;known-exon;1:45332310-45332390	17.1666666666667	0.155278619098262	0.810679770403646	0.191541253115206	0.848101563480695	0.97906031836405
ENSG00000132781;known-exon;1:45332488-45332573	22.3333333333333	0.0170739331038795	0.687497363752653	0.024834907017945	0.980186647864481	0.99778664168519
ENSG00000132781;known-exon;1:45332687-45332762	38.9166666666667	-0.389667447960082	0.541510757234895	-0.719593180290328	0.471775512160047	0.886442285467294
ENSG00000132781;clean;1:45332834-45332917	44.0833333333333	0.0919899165090155	0.505154520092703	0.182102530711067	0.855502262720884	0.980280000800859
ENSG00000132781;clean;1:45332959-45333096	44.5833333333333	-0.0834990711715762	0.536197984132869	-0.155724328778687	0.876250319521655	0.981914994228087
ENSG00000132781;clean;1:45333170-45333284	63.1666666666667	-0.399121288733277	0.62666108466966	-0.636901346672373	0.524189105537174	0.905863099028465
ENSG00000132781;clean;1:45333561-45334390	68	-0.660068686172721	0.660196762777769	-0.999806002373431	0.317404400462013	0.815739414598646
ENSG00000132781;clean;1:45333564-45334390	68	-0.660068686172721	0.660196762777769	-0.999806002373431	0.317404400462013	0.815739414598646
ENSG00000132773;anti-over;1:45341215-45341302	91.5833333333333	-3.63496947310675	1.15347849250608	-3.15131100989087	0.00162539313436949	0.129445692023161
ENSG00000132773;anti-over;1:45341343-45341472	90.3333333333333	-0.523569263478379	0.712454759139765	-0.734880715949669	0.462412143701309	0.884306583630484
ENSG00000132773;anti-over;1:45341569-45341948	57.75	0.304363707250472	0.684740984151884	0.444494654613751	0.656684992665368	0.939650660994545
ENSG00000132773;anti-over;1:45342107-45342383	71.25	-2.76758387733773	1.15136341163057	-2.40374485534351	0.0162280951756531	0.333503520968369
ENSG00000070759;anti-near;1:45345558-45345876	10.75	1.78955701702162	1.73242627318244	1.03297730167428	0.301614521079938	0.807282417866493
ENSG00000070759;anti-near;1:45345994-45346692	9.83333333333333	-0.770401326204652	1.72947235918115	-0.445454546940208	0.655991300332975	0.939521524090938
ENSG00000070759;anti-near;1:45347693-45347917	9.5	1.34708520522174	1.81708103002289	0.741345698383506	0.458483860066068	0.883688184024167
ENSG00000280670;clean;1:45495166-45495417	10	-0.25738539718091	1.50669311095019	-0.170828017537421	0.864358998073187	0.981150057314767
ENSG00000132763;known-exon+anti-near;1:45509508-45509974	87.3333333333333	1.48603828969327	1.60194895459138	0.927643971072925	0.353592280872197	0.833883678362502
ENSG00000117448;known-exon;1:45550876-45550965	227.083333333333	0.485743812097147	0.36387686198221	1.33491261151113	0.181904949634675	0.716884381716651
ENSG00000117448;clean;1:45569229-45569890	140.416666666667	-0.228790244485793	0.493691750041415	-0.463427319712352	0.643058099982005	0.936375726307351
ENSG00000197429;anti-near;1:45697332-45697930	24.1666666666667	-1.26999591930045	1.65161477704268	-0.768941969370399	0.441927760961168	0.877534272644149
ENSG00000086015;clean;1:45997799-46000958	32.6666666666667	-0.86169949205638	0.975627627513577	-0.883225800249684	0.37711428442317	0.84641033975478
ENSG00000086015;clean;1:45997799-46002804	34	-0.691775807879658	0.745878495079636	-0.927464476376676	0.353685427592562	0.833883678362502
ENSG00000086015;clean;1:46000979-46002804	31.3333333333333	-0.285465025800004	0.595801176390989	-0.479127999594062	0.631847571754229	0.934424171674864
ENSG00000086015;clean;1:46008371-46010729	38.9166666666667	-0.799819745893739	0.836256835623476	-0.956428350504817	0.338855867135436	0.824867721548086
ENSG00000086015;clean;1:46022971-46023232	59.25	-1.6262747289741	0.6535431467835	-2.48839688240636	0.0128320443391833	0.310767377424005
ENSG00000086015;clean;1:46029953-46030128	76.75	0.229894993370529	0.679100834783479	0.338528509457402	0.734964946524687	0.957729632894858
ENSG00000086015;clean;1:46031290-46031390	17.9166666666667	1.98264061062544	1.51255866724366	1.31078592425007	0.18993009935469	0.725814624929396
ENSG00000086015;known-exon;1:46032261-46032325	62.25	-1.17302694924654	0.904555570603532	-1.29679920987483	0.194700282640932	0.730707688828485
ENSG00000086015;clean;1:46032404-46032595	52.3333333333333	4.03478947245507	1.35429789007537	2.97924814180322	0.00288956668751275	0.173901736484113
ENSG00000117472;anti-near;1:46185115-46185224	99.0833333333333	0.392123914640557	1.30473233261893	0.300539738946656	0.76376548925627	0.960548714230137
ENSG00000085998;known-exon+anti-near;1:46188980-46189241	212.25	0.0313871730797581	0.519103173647434	0.0604642288337766	0.951785904957261	0.992787586958919
ENSG00000085998;anti-near;1:46189357-46189457	222.666666666667	0.366692259463239	0.423177219292266	0.866521737811185	0.386204110855407	0.852851024682976
ENSG00000085998;anti-near;1:46189357-46189483	214	0.385491847218103	0.420513216461394	0.91671755399748	0.35929066510002	0.837539331923403
ENSG00000085998;anti-near;1:46189567-46189853	284.666666666667	-0.0961004590381968	0.459326973099321	-0.209220151801137	0.834276381666281	0.976161971805775
ENSG00000085998;known-exon+anti-near;1:46190517-46190719	254.666666666667	0.505034791679912	0.406550210574239	1.24224457039776	0.214146339628578	0.747007584882317
ENSG00000085998;clean;1:46194401-46194552	186.083333333333	0.790786110971204	0.568162677566391	1.3918304425739	0.163973749053401	0.696247640414535
ENSG00000085998;clean;1:46194651-46194843	128.333333333333	0.186116030698644	0.403362159275847	0.461411727448051	0.644503239235736	0.936794159586229
ENSG00000085998;clean;1:46195924-46196011	97.3333333333333	4.46470613767487	1.28679844810885	3.46962350182847	0.000521188391029373	0.063880535659033
ENSG00000085998;clean;1:46196077-46196730	110.833333333333	1.03851869764288	0.537840190927386	1.93090571355813	0.0534947134942341	0.500260562483026
ENSG00000085999;known-exon;1:46247801-46248398	34.75	-1.01844499656051	0.609213256232649	-1.67173807552799	0.094575982487063	0.594876997639386
ENSG00000085999;clean;1:46248408-46248511	52.6666666666667	1.5963213722059	0.776263050888459	2.05641807938541	0.0397422351092825	0.459075129977001
ENSG00000085999;anti-near;1:46260099-46260541	37.5833333333333	0.0451891740390642	0.671548534085547	0.0672910024300755	0.946350039675248	0.992787586958919
ENSG00000085999;anti-near;1:46260611-46260726	33.8333333333333	-1.00737549277667	0.847302442609525	-1.18892079394243	0.234470836678751	0.759155043781552
ENSG00000085999;anti-over;1:46267609-46270658	55.6666666666667	0.182812623969945	0.713651819751792	0.256165007795437	0.797823427059187	0.969328325060291
ENSG00000085999;anti-over;1:46272540-46272671	75	-0.196228390257987	0.564101436653852	-0.347860114347481	0.727945240835306	0.956110496660196
ENSG00000085999;anti-over;1:46272802-46273354	65.5833333333333	0.491853292595674	0.498262719576926	0.987136450853286	0.323575750482459	0.818160161242858
ENSG00000085999;anti-over;1:46272802-46273623	70.5833333333333	0.388727476833137	0.519904644176964	0.747689948891519	0.454647195156896	0.881417680087303
ENSG00000085999;anti-over;1:46273465-46273623	84	-0.184228486124768	0.455711713426998	-0.404265417580231	0.686017552999958	0.947033900835274
ENSG00000085999;anti-over;1:46273747-46274137	107.25	-0.0552499602262056	0.434930505900343	-0.12703169696463	0.898915311216707	0.984902299651198
ENSG00000085999;known-exon+anti-near+anti-over;1:46277980-46278071	77.3333333333333	-0.815574839967982	0.542238902605798	-1.50408765591815	0.132558798266445	0.668480783731514
ENSG00000132128;anti-near;1:46279084-46279181	166.583333333333	-0.840722473500019	0.548151766654253	-1.53374033368811	0.125093546892893	0.657068664736592
ENSG00000132128;known-exon+anti-near;1:46279257-46279491	194.75	0.156317348377339	0.356711330951182	0.438218062657315	0.661228216060498	0.940624263913946
ENSG00000132128;anti-near;1:46280560-46281124	180.583333333333	-0.488449162832343	0.468293939660465	-1.04303968397817	0.296929913717889	0.804873505409836
ENSG00000117480;clean;1:46405505-46405587	17.25	-1.19376804953034	1.44780635180506	-0.824535717806461	0.409635229545262	0.862189814906062
ENSG00000117480;clean;1:46405794-46406037	17.3333333333333	-1.46741998250869	0.674436378500289	-2.17577228822046	0.0295722917947982	0.407892766144936
ENSG00000117480;clean;1:46406078-46406243	10.5833333333333	3.25027814666012	1.42437475837471	2.28189816447525	0.0224953532440552	0.373382791539892
ENSG00000117480;clean;1:46408584-46409100	25.25	0.887781397632956	0.787751123726072	1.12698207707244	0.259750058876402	0.781327146032351
ENSG00000117480;clean;1:46409198-46410397	35.8333333333333	-0.56715939204319	0.528080234335764	-1.07400231094917	0.282821645798452	0.79592055510717
ENSG00000117480;clean;1:46410497-46410813	40.5	-0.542622604824948	0.487967648227955	-1.11200528722646	0.266135877050107	0.786634876288951
ENSG00000117480;clean;1:46410854-46411611	42.8333333333333	-0.249421203130964	0.48271372227773	-0.51670626215896	0.605361223974595	0.928146204634706
ENSG00000117480;clean;1:46411651-46412142	34.0833333333333	-0.247167555092941	0.674256847242991	-0.366577745711592	0.713934010657092	0.953148536732072
ENSG00000079277;anti-over;1:46561642-46562648	33.4166666666667	0.0712701990162391	0.632793343562219	0.112627921487027	0.910325547744805	0.987451548886667
ENSG00000079277;anti-over;1:46562843-46565040	44.5	-0.670691689433362	0.639496770473127	-1.04878041672854	0.29427919261134	0.802838676503793
ENSG00000079277;anti-near;1:46572167-46574946	65.0833333333333	-0.280234749641501	0.557420834092527	-0.502734617190474	0.615150867855504	0.930189353737268
ENSG00000142973;clean;1:46812623-46813481	44.5833333333333	0.47650552310264	0.708870172305837	0.672204222604891	0.501453693177632	0.897213190250954
ENSG00000142973;clean;1:46813606-46813908	49.3333333333333	0.66444070569589	0.575108921276916	1.15533020113934	0.247955232920867	0.7707778676025
ENSG00000142973;clean;1:46813606-46813911	49.3333333333333	0.66444070569589	0.575108921276916	1.15533020113934	0.247955232920867	0.7707778676025
ENSG00000142973;clean;1:46817181-46817964	47	-0.354531936217672	0.670951916299016	-0.528401406427567	0.597220761564431	0.926151194879711
ENSG00000142973;clean;1:46818029-46818130	41.3333333333333	-0.068661088384978	0.661609025355991	-0.103778947616432	0.917344773612683	0.988556798444439
ENSG00000142973;clean;1:46818213-46818630	38.0833333333333	-0.566671329023362	0.683164866649328	-0.829479612736347	0.406833068408159	0.861671579059203
ENSG00000186377;clean;1:47039532-47046466	38.0833333333333	-0.920676693379977	0.812171500678902	-1.13359886749335	0.256962848307757	0.779138575078378
ENSG00000186377;clean;1:47046600-47048564	62.3333333333333	-0.148391561276825	0.492249254195045	-0.301456142416068	0.763066688631813	0.960128948655253
ENSG00000186377;clean;1:47048629-47049421	60.1666666666667	0.186582869143315	0.521588591954964	0.357720379665485	0.720552580228857	0.954813450569084
ENSG00000186377;clean;1:47049504-47049999	50	0.436672327451251	0.691879773752079	0.631139027353217	0.527949624893166	0.907618415064487
ENSG00000123473;clean;1:47263062-47269634	40.9166666666667	-0.135566263515165	0.883319008206399	-0.153473730617929	0.878024704801037	0.981914994228087
ENSG00000123473;clean;1:47263113-47269634	40.9166666666667	-0.135566263515165	0.883319008206399	-0.153473730617929	0.878024704801037	0.981914994228087
ENSG00000123473;known-exon;1:47280363-47280945	45.3333333333333	0.735620553828562	0.849201653572178	0.866249554195008	0.386353323659262	0.852851024682976
ENSG00000123473;known-exon;1:47299968-47300109	31.0833333333333	-0.804626164269172	0.637229479316542	-1.26269450862846	0.206698988287646	0.740220267872789
ENSG00000123080;clean;1:50969899-50970357	53.5833333333333	-1.14378163834256	0.652686088395347	-1.7524222726343	0.0797012243998407	0.565671569363557
ENSG00000085832;clean;1:51356846-51361170	104.916666666667	0.436604458513701	0.57316243982478	0.761746458206812	0.446211341579867	0.879460314507133
ENSG00000085832;clean;1:51361355-51363865	72.5	-0.109178094686393	0.602888143331755	-0.181091792721349	0.856295526552954	0.980280000800859
ENSG00000117859;clean;1:51756358-51760689	174.083333333333	-0.724853174763703	0.453326258183777	-1.59896578165973	0.109828206012824	0.629400457777819
ENSG00000078618;clean;1:51814813-51816311	351.166666666667	0.0141875299344488	0.408689144002999	0.0347147217943833	0.972307221708863	0.996050985465774
ENSG00000078618;clean;1:51836438-51837486	26.25	-0.521536704093725	0.641919469527103	-0.812464380427559	0.416525217308815	0.865308751012793
ENSG00000117862;known-exon;1:52020405-52020925	406.583333333333	-1.18702481718604	1.70710765990556	-0.695342681112278	0.486840572432258	0.892008727305056
ENSG00000157077;clean;1:52337934-52340125	71.25	0.141099196023368	0.618014061367976	0.22831065641297	0.81940474069978	0.972953145793724
ENSG00000154222;known-exon;1:52353223-52353517	50.1666666666667	0.371161063959207	0.588853551158812	0.630311328222093	0.528490912752787	0.907812696974335
ENSG00000154222;clean;1:52353647-52354607	70.6666666666667	-0.189335500040339	0.723968276790468	-0.261524580717418	0.79368799624578	0.968614678336762
ENSG00000154222;clean;1:52355449-52355607	48.4166666666667	-1.84464053512513	0.902594680855148	-2.04370862608836	0.0409823405372381	0.46506528793221
ENSG00000154222;clean;1:52355844-52356185	27.1666666666667	1.43011811046302	1.06584945630413	1.34176370030906	0.179672625460983	0.713617448294234
ENSG00000154222;clean;1:52356442-52357000	25.9166666666667	-0.729997931162073	0.920959176176141	-0.792649609283501	0.427981996649102	0.871929050201209
ENSG00000154222;clean;1:52357126-52357525	34.9166666666667	-1.84799465462974	0.824636608808061	-2.24098061484422	0.0250273307135288	0.388386788900099
ENSG00000154222;clean;1:52357898-52358330	23.4166666666667	-0.0955212114986905	0.604429150252606	-0.158035414835254	0.874428892354455	0.981914994228087
ENSG00000154222;clean;1:52357916-52358330	23.4166666666667	-0.0955212114986905	0.604429150252606	-0.158035414835254	0.874428892354455	0.981914994228087
ENSG00000154222;clean;1:52358758-52359026	20.0833333333333	3.95129676907693	1.43482889675353	2.75384526894963	0.00588996071435369	0.229891456930531
ENSG00000154222;clean;1:52359357-52359458	22.5833333333333	0.757639096001808	1.07120183744918	0.707279496276771	0.479392804771937	0.888955236966854
ENSG00000154222;clean;1:52359883-52360073	21.5	1.84799500817178	1.00523735675348	1.8383668252641	0.0660083701390027	0.53134676010808
ENSG00000154222;clean;1:52361132-52361512	52	0.134517865668636	0.496560696228128	0.270899140206692	0.786468606325808	0.966565219988456
ENSG00000134744;clean;1:52436963-52438219	137.25	0.279233561535327	0.388540883452667	0.718672277300629	0.472342868396088	0.886869865582124
ENSG00000134744;clean;1:52436975-52438219	137.25	0.279233561535327	0.388540883452667	0.718672277300629	0.472342868396088	0.886869865582124
ENSG00000134744;clean;1:52436978-52438219	137.25	0.279233561535327	0.388540883452667	0.718672277300629	0.472342868396088	0.886869865582124
ENSG00000134744;clean;1:52438335-52445786	103.833333333333	-0.0142719536520738	0.570417035791136	-0.0250202093496023	0.980038843923756	0.99778664168519
ENSG00000134744;clean;1:52472102-52474831	61	-0.932145871423451	0.721041707165386	-1.29277663436138	0.196088323909841	0.732906544981725
ENSG00000121310;anti-near;1:52896597-52897436	69.5	0.0381369291435318	0.627467708318549	0.0607791104433548	0.951535127009979	0.992787586958919
ENSG00000121310;anti-near;1:52897484-52899173	59.0833333333333	-0.833117609749965	0.527760904665929	-1.57858909666173	0.114430337189029	0.639732245274595
ENSG00000121310;clean;1:52904833-52905033	93.1666666666667	-0.595972763999939	0.434413874083482	-1.37190085205568	0.170094305125862	0.702247134656999
ENSG00000121310;clean;1:52904833-52907867	123.833333333333	-0.323142536312136	0.357253682209403	-0.90451842039441	0.365720571376542	0.840133555511
ENSG00000121310;clean;1:52905090-52906518	103.166666666667	-1.15837463763292	0.396270910304316	-2.92318867600791	0.00346466503306386	0.18924791258048
ENSG00000121310;clean;1:52905090-52907867	110.5	-0.527735982880236	0.36364179193853	-1.45125228887181	0.146709621480445	0.683954622647198
ENSG00000121310;clean;1:52906611-52907013	38.75	-0.238320860830106	0.516984471769222	-0.460982628771277	0.644811068142478	0.936794159586229
ENSG00000121310;known-exon;1:52907649-52907867	118.916666666667	-0.740562610550472	0.368114599768897	-2.01177190748587	0.0442439865669728	0.472137992716785
ENSG00000121310;clean;1:52911653-52911722	114.833333333333	0.439362547542606	0.523724362710462	0.838919437065609	0.401514519708438	0.859972759460021
ENSG00000121310;clean;1:52912021-52912753	84.25	-0.327954515280736	0.428665064395568	-0.765060049255852	0.444235787900686	0.878960135380428
ENSG00000121310;clean;1:52911790-52921552	42.75	-0.306708266157393	0.519466026096153	-0.590429885207971	0.554902479669984	0.914267030907008
ENSG00000121310;anti-near;1:52914095-52921397	30.75	-0.505658337438837	0.535763214640593	-0.943809361338943	0.345267075963339	0.828994083236129
ENSG00000162384;anti-near;1:53218495-53218866	236.083333333333	0.454052169585166	0.395984239783659	1.1466420225038	0.251529601281381	0.774199552618915
ENSG00000162384;anti-near;1:53218923-53220260	443.083333333333	0.366215656671125	0.343734901477485	1.0654014331888	0.286694308502455	0.798301611227005
ENSG00000157193;anti-near;1:53247056-53249379	137.166666666667	-1.12439090082081	0.500212612415105	-2.2478259702251	0.0245872891808211	0.387202464806716
ENSG00000157193;anti-near;1:53247056-53250689	137.75	-1.18163397649758	0.517791282729	-2.28206618363643	0.0224854331206777	0.373382791539892
ENSG00000157193;anti-near;1:53249556-53250689	127.5	-1.55084268230036	0.580704130617857	-2.67062450658013	0.00757102875487148	0.253220048255693
ENSG00000157193;clean;1:53262207-53262445	124.583333333333	-1.55313691081871	0.600608031035019	-2.58594096409635	0.00971135623702073	0.286453911233693
ENSG00000157193;anti-near;1:53271153-53271226	73.6666666666667	0.343545889572631	0.999229562927912	0.343810774138811	0.730988597051779	0.957171486009106
ENSG00000157193;anti-near;1:53271346-53272603	70.4166666666667	-0.112026315081204	0.535469951118772	-0.209211207551691	0.834283363655418	0.976161971805775
ENSG00000157193;clean;1:53275753-53276691	33.25	-0.480011139622482	0.61348091431606	-0.782438586793891	0.43395686412229	0.873883822572953
ENSG00000157193;clean;1:53275753-53280586	29.6666666666667	-0.511598242379617	0.697947966873464	-0.733003413809454	0.463556347264189	0.88456072796557
ENSG00000058799;clean;1:53852270-53860055	49.3333333333333	-0.180411740622196	0.61631878642298	-0.292724714216937	0.769732577731395	0.962333284300209
ENSG00000116212;anti-near;1:53946549-53947787	48.25	-0.669609266617983	0.722371324093924	-0.926959922527212	0.353947343106754	0.833883678362502
ENSG00000157216;anti-near;1:54228356-54228448	54.5	-0.73633030982825	0.895443048474464	-0.822308365766769	0.410901416650343	0.862189814906062
ENSG00000162390;clean;1:54599415-54601268	26.1666666666667	0.543640244820566	0.744839931526553	0.729875268242362	0.46546643096089	0.885095864846267
ENSG00000243725;clean;1:54717653-54721162	124.083333333333	-0.410080067729575	0.560363920383029	-0.731810262604471	0.464284384277299	0.884566201093476
ENSG00000116133;known-exon;1:54851245-54852202	808.666666666667	-0.134956954392461	0.54839965470514	-0.246092340202191	0.80561075241554	0.969565481711555
ENSG00000162402;clean;1:55086038-55089626	103.666666666667	0.120121747620666	0.544882509864981	0.22045440153774	0.825517281070492	0.974854861962111
ENSG00000162601;clean;1:58660155-58661169	35	-0.262892009463739	0.843419989077895	-0.311697627360193	0.75527033128503	0.959268613783338
ENSG00000162601;clean;1:58667226-58667846	32.9166666666667	-0.446605877048287	1.00257876701567	-0.445457146851092	0.655989421839034	0.939521524090938
ENSG00000162601;clean;1:58668566-58668983	30.3333333333333	-0.569948333623793	0.647958651116131	-0.879606025233303	0.379072773689729	0.847245392482403
ENSG00000162601;clean;1:58668682-58668983	31.4166666666667	-0.715755156976849	0.631520238754274	-1.13338435263569	0.257052882186979	0.779190057819718
ENSG00000162601;clean;1:58669038-58671869	24	0.0521380720498061	0.837464463037163	0.062257056091337	0.950358126375644	0.992787586958919
ENSG00000162601;clean;1:58671958-58673572	23.0833333333333	-0.704991238615988	1.03588555171349	-0.680568656884766	0.496144465060555	0.895543924884067
ENSG00000162601;clean;1:58675580-58676925	21.1666666666667	1.73180307347189	0.936756502742847	1.84872276669671	0.0644978545157532	0.528524815989056
ENSG00000162601;clean;1:58685251-58689037	22	-0.231669148129606	0.898566744710307	-0.25782074564121	0.796545252915845	0.969112952328064
ENSG00000162601;clean;1:58689116-58689293	19.8333333333333	0.321435006839436	0.708738425926939	0.45353122545746	0.650166263838738	0.938503960741686
ENSG00000162601;clean;1:58690249-58690339	21.9166666666667	-1.21722545701871	1.28758229362255	-0.945357405928678	0.344476440021936	0.828143629936126
ENSG00000162604;clean;1:61681350-61683416	128.833333333333	-0.360587419973854	0.424836443654022	-0.848767626601048	0.396010607414853	0.858312522887567
ENSG00000132849;clean;1:62114246-62116531	45.0833333333333	0.804622053913179	0.758539321809803	1.0607519356985	0.288802650579652	0.799049507140018
ENSG00000132849;clean;1:62117218-62121180	29.25	0.669010599438191	1.14320046637697	0.585208473154687	0.558407548240073	0.915853457412355
ENSG00000088035;clean;1:63412061-63414060	60.5	-0.477225944942567	0.506120365929494	-0.942909981632804	0.345726948896496	0.828994083236129
ENSG00000142856;anti-near;1:63441103-63446805	154.333333333333	-0.253296261758423	0.496522184877573	-0.510140874814844	0.609952770733619	0.929593361666648
ENSG00000142856;anti-near;1:63443195-63446805	133.25	-0.388039915961866	0.534461349559165	-0.726039247331784	0.467814710813937	0.88601700903835
ENSG00000203965;anti-over;1:63551834-63555357	29.5	0.550692732732506	0.718788879239921	0.766139750680105	0.443593152942277	0.878886327250369
ENSG00000203965;anti-over;1:63555515-63557113	26.8333333333333	-1.14190832702081	0.982837192046284	-1.16184891685197	0.24529684006597	0.767545420636062
ENSG00000203965;known-exon+anti-near+anti-over;1:63568519-63571020	39.3333333333333	0.0927158929042772	0.796897343143985	0.116346093636712	0.907378256190794	0.986863982520818
ENSG00000203965;anti-over;1:63571128-63572441	34.25	-0.109624054051594	0.868264808491411	-0.126256474959595	0.899528908429036	0.984902299651198
ENSG00000158966;clean;1:64673257-64673347	12	1.76938544933515	1.0997547956431	1.60889086944193	0.107640206337263	0.625848389059644
ENSG00000158966;clean;1:64677011-64678158	8.75	1.97121860151861	1.61941661469177	1.21723995149561	0.223512933738741	0.750687788762247
ENSG00000162437;clean;1:64804838-64804990	43.6666666666667	-2.00181623225514	1.01848162215587	-1.96549077441161	0.04935746240605	0.485621573046805
ENSG00000162437;clean;1:64805105-64807205	48	-0.592086414939975	0.590335371296654	-1.00296618452571	0.315877177141387	0.815637673703604
ENSG00000162437;clean;1:64807474-64812737	42.3333333333333	-0.0549245938256038	0.722798836622789	-0.0759887689944741	0.939428033407045	0.992315048460837
ENSG00000116675;clean;1:65411426-65412923	27.25	0.964954052087291	1.16784628975728	0.82626802906386	0.408652065229162	0.861671579059203
ENSG00000213625;clean;1:65430048-65431802	271.5	0.321928314454581	0.406043100974437	0.792842714682274	0.427869466457483	0.871929050201209
ENSG00000184588;known-exon;1:66332259-66332507	16.5	2.29292871334304	1.44259613911572	1.58944603494402	0.111959728425221	0.633206377343192
ENSG00000184588;known-exon;1:66332259-66332510	15.8333333333333	-1.56478594857008	1.7680047014737	-0.885057572112657	0.376125581045917	0.846072102126676
ENSG00000184588;clean;1:66368065-66368786	21.4166666666667	-1.95659042086672	1.38660857246226	-1.41106182359187	0.158226385460803	0.691562182171552
ENSG00000116717;clean;1:67686587-67687660	40.4166666666667	-0.261858573135156	0.56145031940811	-0.466396694566336	0.640931577057654	0.936375726307351
ENSG00000116745;clean;1:68448706-68449894	67.5	0.372521978669627	1.71102864493615	0.217718142692771	0.827648726927228	0.974854861962111
ENSG00000024526;clean;1:68477069-68477786	166	0.859282893372473	0.392174182609175	2.19107460785811	0.0284463938911399	0.403407745298099
ENSG00000024526;anti-over;1:68477972-68479143	135.5	2.06059878137479	0.450190815653274	4.57716752480755	4.71314017740955e-06	0.00197372563971061
ENSG00000024526;anti-over;1:68479320-68481439	122.083333333333	0.897244827638833	0.592355369540614	1.51470700490935	0.129846619684277	0.663625734848833
ENSG00000024526;anti-over;1:68481612-68482045	120.166666666667	1.57678797384485	0.461228345607412	3.41867100940708	0.000629277611611878	0.0731162385607535
ENSG00000024526;anti-near;1:68488504-68488915	145.916666666667	1.76859492476125	0.533956061914921	3.31224804980873	0.000925494469390131	0.0944333214680762
ENSG00000066557;anti-over;1:70145905-70148486	90.25	0.451899660002195	0.463679258000224	0.974595374292064	0.329761009055363	0.821582305778613
ENSG00000033122;anti-over;1:70147195-70147888	12.1666666666667	-0.158265465262606	1.79015843664183	-0.0884086358073966	0.929551897792682	0.990374728281246
ENSG00000116754;anti-near;1:70221839-70228421	296.333333333333	-0.0725571750392531	0.426177234288542	-0.170251175336429	0.864812607032688	0.981150057314767
ENSG00000116754;clean;1:70222798-70228421	298	-0.10423331687828	0.419902679069547	-0.248232083465742	0.803954844015756	0.969555222267132
ENSG00000116754;known-exon;1:70230618-70231094	170.583333333333	-0.0662430005097001	0.385224481025128	-0.171959477584134	0.863469386581114	0.981150057314767
ENSG00000116754;known-exon;1:70231975-70232267	406.75	-0.100537995117486	0.307489978538837	-0.326963485428805	0.743695503041612	0.958323106013797
ENSG00000116761;clean;1:70433949-70435124	10.75	0.113657200603369	1.81021879863053	0.0627864436549621	0.949936560965679	0.992787586958919
ENSG00000132485;anti-over;1:71065137-71065677	296.5	0.654911056926867	0.37622068659279	1.74076301560665	0.0817251273258793	0.57059978616794
ENSG00000132485;known-exon+anti-near+anti-over;1:71065752-71066775	244.666666666667	0.162488308081019	0.381554748356391	0.425858435207435	0.670211003649972	0.944548968088746
ENSG00000132485;anti-over;1:71066934-71069275	326.5	0.12938256305327	0.369786048528632	0.349884922830591	0.726425062581762	0.956110496660196
ENSG00000132485;anti-near;1:71069362-71070826	337.166666666667	0.0506125708161634	0.395982436293318	0.127815191223968	0.898295227813704	0.984817691534402
ENSG00000254685;clean;1:74201410-74204390	39.5833333333333	-1.22158504672912	0.868619277336917	-1.40635267786637	0.159619424911147	0.692384561963522
ENSG00000254685;known-exon;1:74204456-74205218	44.8333333333333	-0.746458183569183	0.643346584687234	-1.16027379539456	0.24593734998724	0.767669890247627
ENSG00000162623;known-exon+anti-near;1:74764150-74766283	134.833333333333	0.308689548127071	0.562007916353233	0.549261921664914	0.582825715155784	0.923488861764656
ENSG00000137968;clean;1:75203833-75211467	23.3333333333333	-0.482814999250281	0.650109318873425	-0.742667402594616	0.457683069853348	0.883245716889608
ENSG00000137968;clean;1:75211552-75213704	20.1666666666667	-0.426624870312009	0.793855424020508	-0.53740877419638	0.590985283860976	0.926151194879711
ENSG00000137955;clean;1:75786274-75786699	332.166666666667	-0.228495354792559	0.339186206431267	-0.673657567613561	0.500529044658917	0.896901825506328
ENSG00000137955;known-exon;1:75786916-75787496	397.75	0.141751849006646	0.313116715664934	0.452712493185237	0.650755782308034	0.938503960741686
ENSG00000137955;known-exon;1:75786965-75787496	397.75	0.141751849006646	0.313116715664934	0.452712493185237	0.650755782308034	0.938503960741686
ENSG00000137955;known-exon;1:75789356-75789951	672.583333333333	0.170882120371713	0.32758091844819	0.52164857825423	0.601915033627769	0.927561378635374
ENSG00000137955;known-exon;1:75790274-75790445	213.916666666667	-1.02151282846325	0.322137545899245	-3.17104554084716	0.00151891328621255	0.127017891466288
ENSG00000137955;clean;1:75794233-75794509	555	-0.744190529601218	0.415438253968643	-1.79133847808196	0.0732389949925759	0.551377167919764
ENSG00000077254;clean;1:77697474-77697862	212.166666666667	0.178739448964316	0.377534453583667	0.473438774309652	0.635900172187231	0.935109378795504
ENSG00000077254;clean;1:77697931-77701368	181.666666666667	0.589669693064928	0.469030785121521	1.25720893333718	0.208677989317533	0.740986294465257
ENSG00000077254;clean;1:77721901-77722023	132.833333333333	-0.650398457474383	0.529329250050859	-1.22872192952098	0.219176081225402	0.748243615610021
ENSG00000077254;clean;1:77721925-77722023	132.833333333333	-0.650398457474383	0.529329250050859	-1.22872192952098	0.219176081225402	0.748243615610021
ENSG00000077254;clean;1:77722196-77723330	139.666666666667	-0.488649247733793	0.457484587571204	-1.06812177067657	0.285465586654347	0.797459806726367
ENSG00000180488;clean;1:77860126-77861223	24.25	-0.256106505851202	1.53619906998333	-0.166714399751578	0.86759477474486	0.981150057314767
ENSG00000180488;anti-near;1:77873120-77874845	15.6666666666667	-0.351771830000448	0.822915549772228	-0.427470145749237	0.669036925350534	0.944132196602422
ENSG00000162613;anti-near;1:77944269-77945505	170.75	-1.29435343320077	0.442032693736773	-2.92818484139444	0.00340947286946848	0.187250858331109
ENSG00000162613;anti-near;1:77944269-77946529	153.666666666667	-1.07510041954978	0.384433036868662	-2.7965869642912	0.00516455099311357	0.215479705013311
ENSG00000162613;known-exon+anti-near;1:77946576-77947452	101.5	-0.506319657096217	0.436292466778415	-1.16050515571558	0.245843195858481	0.767669890247627
ENSG00000137959;clean;1:78635489-78637031	82.75	0.758916146260529	0.688257062030531	1.10266379835106	0.270173193487026	0.789016084892776
ENSG00000137959;clean;1:78641609-78641774	49.6666666666667	0.918303423011508	1.00230512482067	0.916191487273711	0.359566469593368	0.837880304416378
ENSG00000137965;clean;1:78659483-78660553	62.1666666666667	0.675377999228681	0.583344129344169	1.15776942846409	0.246958142367239	0.768794427710063
ENSG00000137965;clean;1:78660654-78662703	45.4166666666667	0.929200814377458	0.637138488704551	1.45839692759221	0.144731167052691	0.683543277317854
ENSG00000137965;clean;1:78662878-78663764	55.3333333333333	1.63527710275618	0.602448546314329	2.71438467693301	0.0066399014201935	0.239688991630865
ENSG00000117155;clean;1:84662375-84662454	64.75	1.97179267201603	0.961706887330314	2.05030524164146	0.0403346534176936	0.462009265859177
ENSG00000153898;clean;1:84926721-84929557	12.1666666666667	0.916111057084957	1.70290802324653	0.537968606982324	0.59059872188125	0.926151194879711
ENSG00000153898;clean;1:84929679-84931361	15.8333333333333	-0.237863199243011	0.717185069902526	-0.331662229493064	0.740144324255538	0.957729632894858
ENSG00000153898;clean;1:84931568-84937754	13.5833333333333	-0.559082838401961	0.904090750445622	-0.618392388293312	0.536316714098821	0.90945082501079
ENSG00000162642;clean;1:85252702-85258523	118.916666666667	0.0102983888206412	0.412604311285631	0.0249594794309165	0.980087284260576	0.99778664168519
ENSG00000142871;clean;1:85581578-85581927	874	-1.18804837653735	0.410511011225409	-2.89407188613754	0.00380281089582555	0.195675025286338
ENSG00000142871;clean;1:85582284-85582415	1469.25	-0.6137929264065	0.410485984989704	-1.49528351478771	0.134840465566692	0.671230361158016
ENSG00000117174;known-exon;1:85707936-85708053	790.916666666667	0.641304871326992	0.351636033232743	1.82377461556257	0.0681861530245712	0.53617685514966
ENSG00000122417;clean;1:86352208-86352858	69.75	1.63961629624923	0.604464535691258	2.7125103284582	0.00667757003697749	0.239688991630865
ENSG00000122417;clean;1:86354859-86355344	77.3333333333333	-0.00452936696909001	0.480074137217972	-0.00943472396854718	0.992472291088826	0.998970513321776
ENSG00000122417;clean;1:86354859-86356443	85.3333333333333	0.106217626342291	0.420235441548965	0.252757420818145	0.800455672731323	0.96940904655327
ENSG00000122417;clean;1:86354859-86358786	77.0833333333333	-0.0839638445697303	0.463162164044976	-0.181283902459651	0.85614474066195	0.980280000800859
ENSG00000122417;clean;1:86355383-86356443	55.3333333333333	0.340313927140483	0.430500932703773	0.79050682887754	0.429231835693212	0.872500521339769
ENSG00000122417;clean;1:86356602-86358786	53.3333333333333	-0.329572884932814	0.512037732874358	-0.64364960582638	0.51980267523395	0.903931483395127
ENSG00000122417;clean;1:86360536-86371017	49.1666666666667	-0.643854613045016	0.806782983230858	-0.798051801324098	0.424840429922458	0.870422737934087
ENSG00000122417;clean;1:86383002-86383133	51.3333333333333	-3.64346773932963	1.33704121160415	-2.72502276497393	0.00642970536387803	0.238017509243669
ENSG00000122417;clean;1:86384801-86385457	35.25	0.593016359188586	0.661504972677551	0.896465459342284	0.370004219988305	0.842389265600286
ENSG00000143013;clean;1:87329244-87332012	14.1666666666667	-0.490220998855877	0.893720912296125	-0.548516871554916	0.583337047789072	0.923725883875969
ENSG00000143013;clean;1:87332251-87339535	60.3333333333333	-0.321870352257835	0.685710005475625	-0.469397193693532	0.638785753911786	0.935872297720181
ENSG00000065243;clean;1:88770469-88771420	58.5	0.403396312386902	0.578367069111449	0.697474551942668	0.485505859832511	0.891231651331261
ENSG00000065243;clean;1:88828623-88832743	110.75	0.0592683705358204	0.461307056206895	0.128479219509789	0.897769742352226	0.984817691534402
ENSG00000117226;clean;1:89013427-89014082	22	0.929974636955737	0.983482716484206	0.945593269071619	0.344356078659156	0.828077705123543
ENSG00000117228;clean;1:89056228-89056853	39.25	0.431472525329959	0.814799196490751	0.529544613186	0.596427704702386	0.926151194879711
ENSG00000117228;known-exon;1:89059043-89059316	43.6666666666667	0.44781318315324	0.749736033727207	0.5972944649959	0.55031079925104	0.913464466749962
ENSG00000162645;clean;1:89112684-89114015	34.1666666666667	3.71520046567612	1.39594633952809	2.66142068679521	0.00778116704379005	0.256094514339569
ENSG00000162645;clean;1:89117234-89117576	26.4166666666667	-0.442309644656283	1.15388071534847	-0.383323543562911	0.701479884763207	0.950060800579294
ENSG00000162664;clean;1:90007750-90010087	104.916666666667	0.445983112790789	0.531066574455181	0.839787578889372	0.401027499033845	0.859778786139685
ENSG00000097046;clean;1:91501482-91501653	122.916666666667	-0.237783931153996	0.427115305367914	-0.556720698522311	0.577718272683434	0.92304478942575
ENSG00000097046;clean;1:91513307-91513947	53.4166666666667	-0.276943640084707	0.616885719038532	-0.448938322832868	0.653476149816412	0.938503960741686
ENSG00000097046;clean;1:91514043-91514818	58.0833333333333	0.451180920007004	0.704074725383099	0.640813970081811	0.521643555341062	0.904604012983018
ENSG00000097046;clean;1:91514997-91515793	66.1666666666667	0.0321080906635561	0.541606952488494	0.0592830105227244	0.952726692951734	0.992787586958919
ENSG00000097046;clean;1:91515876-91520129	60.25	-0.506929048266306	0.600389751017558	-0.84433328085156	0.398483193658072	0.858677444930182
ENSG00000174842;anti-near;1:92247989-92262862	112.666666666667	0.0755762507601127	0.593098844978688	0.127426062957227	0.898603189122023	0.984902299651198
ENSG00000174842;clean;1:92266492-92267912	76.5833333333333	0.069368542661329	0.639402685523836	0.108489601673315	0.913607328492608	0.987489679999926
ENSG00000174842;clean;1:92266741-92267912	70.5833333333333	0.0659744292870679	0.650441147401866	0.10143028243308	0.91920889852323	0.98918134188061
ENSG00000154511;anti-over;1:92833034-92847182	82.6666666666667	0.339102525687629	0.437538941795306	0.775022502674223	0.438326362810965	0.874142501328503
ENSG00000143033;known-exon;1:93110246-93110326	55.1666666666667	-0.964563883611239	0.647645136657907	-1.4893401170103	0.136397828808465	0.672652786280412
ENSG00000143033;clean;1:93115088-93115469	47.8333333333333	-3.40544115963543	1.35302568916685	-2.51690798401055	0.011838974373664	0.302565814372857
ENSG00000143033;clean;1:93120672-93127231	46.3333333333333	0.101621632034978	0.798827907083075	0.12721342248301	0.898771482089075	0.984902299651198
ENSG00000143033;clean;1:93127299-93129277	41.4166666666667	0.100067519572684	0.751155335540296	0.133218143888583	0.894020861992914	0.98372637108165
ENSG00000143033;clean;1:93134195-93136669	59.1666666666667	0.0622073338773262	0.549038290623083	0.113302359670997	0.909790846542021	0.987302586912566
ENSG00000122483;anti-near;1:93180852-93183359	28.1666666666667	0.533411008896133	0.647585953787983	0.823691443237772	0.410114902631278	0.862189814906062
ENSG00000122483;clean;1:93207398-93210801	20.8333333333333	-0.319430028564047	1.56069367425027	-0.204671828837581	0.837828531781592	0.976725412640133
ENSG00000122483;clean;1:93216746-93217737	24.4166666666667	1.03049367639876	0.884150108187418	1.1655189168176	0.243809007555865	0.766933003257311
ENSG00000122483;clean;1:93217869-93221608	27	1.35795607725584	0.931786241577812	1.45736867176359	0.145014640042253	0.683543277317854
ENSG00000122483;clean;1:93246204-93246837	47.5	-0.606535302745041	0.621918285942126	-0.975265266282078	0.329428694966602	0.821318105329405
ENSG00000122483;anti-over;1:93258885-93264700	42.4166666666667	-0.0813271791812608	0.811089899346086	-0.100269007476025	0.920130761915243	0.989428451223141
ENSG00000122483;anti-over;1:93264901-93278462	22.6666666666667	-1.31785504982665	1.10937432305586	-1.18792640359344	0.234862406238288	0.75923775887399
ENSG00000137942;clean;1:93522135-93523343	57.75	-0.853701457127944	0.74455470901745	-1.14659332187225	0.251549737791729	0.774199552618915
ENSG00000137942;known-exon;1:93551105-93552408	111.333333333333	1.25306527898929	0.398078444948922	3.1477848019379	0.00164512757966243	0.129681213642332
ENSG00000137936;clean;1:93720294-93723298	17	0.295153435042027	0.633778816078086	0.465704166113469	0.641427269894477	0.936375726307351
ENSG00000117525;clean;1:94532480-94533089	546	0.127476060520897	0.364719367974268	0.349518209655077	0.726700302474356	0.956110496660196
ENSG00000117525;clean;1:94533268-94535964	453.75	-0.372506163500127	0.410965150290843	-0.906417887834287	0.364714708372721	0.839714647334652
ENSG00000117525;clean;1:94540368-94540571	177.333333333333	1.56347376155178	0.443685025955312	3.52383711437052	0.000425345638543506	0.055518653768591
ENSG00000122481;anti-over;1:95246657-95246755	107.916666666667	0.288666254227865	0.479720202729698	0.601738789788924	0.54734802528035	0.91274619679445
ENSG00000117569;clean;1:96804939-96806865	23.0833333333333	0.203864540681513	0.653347708987391	0.312030696483926	0.755017194735991	0.959268613783338
ENSG00000117569;clean;1:96812928-96813028	60.3333333333333	-0.121353508965644	0.446568156376468	-0.271746892905054	0.785816642229154	0.966289859800372
ENSG00000117569;clean;1:96813106-96813272	69.0833333333333	-0.423362972750594	0.440007359800126	-0.962172480348754	0.335962970399678	0.823660405903639
ENSG00000117569;clean;1:96813106-96813275	69.0833333333333	-0.423362972750594	0.440007359800126	-0.962172480348754	0.335962970399678	0.823660405903639
ENSG00000156869;clean;1:99709120-99709197	36.25	0.325911450532372	0.919866303816361	0.354303064673881	0.723111771251669	0.955764710279445
ENSG00000156869;clean;1:99710949-99712104	29.5	-2.76461453386061	1.53069635362658	-1.80611558086657	0.07090028756312	0.544942450328059
ENSG00000162688;clean;1:99870581-99870757	14.5833333333333	0.448985110132026	0.848350492727858	0.529244827439566	0.596635623436227	0.926151194879711
ENSG00000162688;clean;1:99870869-99874686	15.75	0.835613008909823	1.23600409401544	0.67606006562255	0.49900250984646	0.896296081710634
ENSG00000162688;clean;1:99874810-99875153	18.1666666666667	0.209924178037537	1.25739224399912	0.166952022361674	0.867407799593385	0.981150057314767
ENSG00000162688;clean;1:99875256-99875357	13.5	4.44268499917414	1.48855829578441	2.9845556010509	0.00283990583038512	0.173510477497177
ENSG00000162688;clean;1:99880046-99880631	23	2.72820010770002	1.41191626397292	1.93226764030841	0.053326480310164	0.500260562483026
ENSG00000283761;clean;1:100007156-100011364	41.5	-0.705418401014518	0.67879860912398	-1.03921603776545	0.298704273302582	0.806505088839279
ENSG00000117620;clean;1:100017815-100022385	27.3333333333333	-0.285994772377297	0.760066822836764	-0.376275827051483	0.70671184828023	0.951525273291505
ENSG00000283761;anti-over;1:100077277-100078450	197	-0.0163915957050464	0.450305945512326	-0.0364010199474431	0.970962600919425	0.996050985465774
ENSG00000156876;anti-near;1:100085434-100085535	40.3333333333333	1.50289022407476	0.831942885387225	1.8064824526689	0.0708430126297135	0.544942450328059
ENSG00000156876;clean;1:100107553-100107627	40.6666666666667	0.0380537604962729	0.765807642417568	0.0496910168931475	0.960368615098297	0.993242207921948
ENSG00000156876;known-exon;1:100107717-100107809	27.1666666666667	1.06325267708804	0.71948741262392	1.47779190911823	0.139463484659403	0.676830690379491
ENSG00000122435;clean;1:100140251-100140407	44.9166666666667	0.530750676767646	0.924627826857862	0.574015470171693	0.565957332677284	0.917740266549377
ENSG00000122435;clean;1:100140251-100140449	44.9166666666667	0.530750676767646	0.924627826857862	0.574015470171693	0.565957332677284	0.917740266549377
ENSG00000122435;clean;1:100141019-100143136	43.0833333333333	0.272117631921236	0.714564108512862	0.380816260821667	0.703339592439526	0.950060800579294
ENSG00000122435;anti-near;1:100144143-100147893	46.6666666666667	-0.280067835493229	0.460444202513283	-0.608255753823177	0.543017861765323	0.911116884376886
ENSG00000122477;known-exon+anti-near+anti-over;1:100149097-100149365	71.25	-1.15509670791539	0.594383684717952	-1.9433519755232	0.0519736455744303	0.494700591850908
ENSG00000122477;anti-near;1:100152524-100155050	9.33333333333333	-0.490248078725967	0.901954163263154	-0.543539903349758	0.586758124517941	0.925779047169162
ENSG00000137996;clean;1:100287203-100291402	144.166666666667	0.826264188142814	0.532175965641659	1.55261462652971	0.120515229208755	0.649457539497368
ENSG00000079335;clean;1:100498207-100498928	7.91666666666667	0.469485065838529	1.83083725963603	0.256431893860334	0.797617363215677	0.969328325060291
ENSG00000162694;clean;1:100874430-100876793	83.9166666666667	0.477492766449663	0.505669789682391	0.944277819621327	0.345027697327515	0.828800399615247
ENSG00000162695;clean;1:100896342-100896569	37.25	0.0972976206873853	0.672093736748066	0.14476793245859	0.884894101648167	0.981914994228087
ENSG00000162695;known-exon;1:100974902-100975218	27.8333333333333	-0.376148084638816	0.635783174530179	-0.59162950469203	0.554098712010194	0.913919603685641
ENSG00000185946;known-exon+anti-near;1:103525930-103526066	74.8333333333333	-0.146538683494458	0.45889574527075	-0.319328921666074	0.749477103489454	0.958546856523419
ENSG00000185946;clean;1:103546342-103546976	50.8333333333333	-0.880840071500122	0.632825121844734	-1.39191704168192	0.163947520676667	0.696247640414535
ENSG00000185946;clean;1:103547035-103550940	54.8333333333333	-0.708397880749778	0.822290315624498	-0.861493644384924	0.388966220100065	0.85467971034449
ENSG00000185946;clean;1:103551073-103551720	56.8333333333333	-0.582038481964109	0.67257106339169	-0.865393285029189	0.386822965351555	0.852938865786351
ENSG00000185946;clean;1:103551792-103553273	45	-0.18260378352194	0.562536052232074	-0.324608143420124	0.745477663173604	0.958546856523419
ENSG00000240038;clean;1:103555109-103565434	12.3333333333333	1.72153348277695	1.23051808334691	1.39903143730689	0.161803556031697	0.695731469212885
ENSG00000240038;clean;1:103571770-103572109	12.9166666666667	0.237037904915014	1.48516239447354	0.159604031045399	0.873193003376781	0.981914994228087
ENSG00000240038;clean;1:103573260-103573707	16.25	1.71345160412971	1.51158717372221	1.13354468330822	0.256985587847337	0.779138575078378
ENSG00000240038;clean;1:103573938-103574259	14.0833333333333	2.93407609086047	1.58103580925809	1.85579357132797	0.0634829872497043	0.52693196307499
ENSG00000240038;clean;1:103575345-103575440	12	2.09310460695506	1.61083152014985	1.29939387252638	0.193808793450461	0.729952261215163
ENSG00000134215;clean;1:107573372-107574046	45.5833333333333	0.842118640543253	0.902298366823654	0.933303961867679	0.350663050160255	0.832881717035481
ENSG00000134186;clean;1:108692867-108693589	151.833333333333	-1.30031637686852	0.505248591061408	-2.5736170270893	0.0100641604798722	0.287196244030264
ENSG00000134186;known-exon;1:108696337-108696739	200.333333333333	-0.551319209727493	0.386001111537513	-1.42828399517164	0.153210132609836	0.688652577020369
ENSG00000121957;anti-over;1:108924214-108926274	220.166666666667	-0.539304315106148	0.442385377742691	-1.21908259684801	0.222812844521234	0.750085578248421
ENSG00000121957;anti-over;1:108924214-108929700	222.5	-1.13133843740212	0.424657760323287	-2.66411812783275	0.00771904512574634	0.256094514339569
ENSG00000121957;known-exon+anti-near+anti-over;1:108929975-108931312	53.5833333333333	-1.52894025369141	1.08261432707931	-1.4122667836996	0.157871422874197	0.691216177563546
ENSG00000121940;anti-near;1:108934942-108937076	109.583333333333	1.70451080194476	0.408833900921109	4.16920122843158	3.05669024842971e-05	0.0083712033148847
ENSG00000121940;anti-near;1:108937418-108939635	115.833333333333	0.988100149582814	0.485270039187469	2.03618618457731	0.0417316630082313	0.466804762453232
ENSG00000085433;clean;1:108971572-108974535	28.0833333333333	-0.22816937578002	0.820260029648756	-0.278167126926475	0.780884068284845	0.96470845180716
ENSG00000085433;clean;1:109004715-109010915	22.75	-1.96050584373318	1.27503229141545	-1.53761269964132	0.124143340448622	0.65651283513753
ENSG00000134222;clean;1:109281251-109281618	81.1666666666667	-1.21907853695584	0.453052094530467	-2.69081315741244	0.00712781026273155	0.248350300587959
ENSG00000134222;known-exon;1:109282731-109283027	166.083333333333	-0.574861585441844	0.408012638296238	-1.40893083077605	0.158855622020034	0.691758418159597
ENSG00000134222;known-exon;1:109282789-109283073	137.333333333333	-0.184386641154173	0.391679105243181	-0.470759452536262	0.637812523084226	0.935597918864651
ENSG00000162650;clean;1:109486122-109486505	12.1666666666667	0.0191093787952208	0.837157079585394	0.0228265151919695	0.981788657467846	0.997988143784482
ENSG00000162650;clean;1:109486610-109487006	18.4166666666667	-1.46814767250143	0.762769844017469	-1.92475841043843	0.0542595892749919	0.500537863247642
ENSG00000162650;clean;1:109487804-109488382	16.9166666666667	-1.15887797834904	0.757878828728862	-1.52910720608563	0.126237869230851	0.658546236888859
ENSG00000162650;clean;1:109488465-109488846	11.25	0.187627406248296	0.89840204066091	0.208845703545228	0.834568691666669	0.976161971805775
ENSG00000162650;clean;1:109489706-109489929	14.8333333333333	-0.183494902397783	0.770241650839815	-0.238230303694579	0.811702474660118	0.971160135437258
ENSG00000162650;clean;1:109490128-109490270	11.3333333333333	1.53978654210808	1.5860865337383	0.970808659776528	0.331643569462384	0.822240902945987
ENSG00000174151;clean;1:109495180-109495755	13.1666666666667	0.112005802018919	1.14087296938723	0.0981755243785623	0.921792917275806	0.989428451223141
ENSG00000116337;anti-near;1:109620278-109625302	18.3333333333333	-0.536343097742726	0.740204048965088	-0.724588170643771	0.46870471816372	0.886147232668512
ENSG00000116337;anti-near;1:109625433-109625661	33.8333333333333	1.40407695074246	0.908217914949333	1.54596923010574	0.122111999198303	0.652078314873412
ENSG00000116337;anti-near;1:109626228-109626318	63.1666666666667	-0.485621717181955	0.709228503993729	-0.684718274078631	0.493521715281755	0.894221350847359
ENSG00000116337;anti-near;1:109626912-109627174	59.1666666666667	-0.730683039474214	0.529088116106236	-1.38102334418621	0.167271783095091	0.697578861409632
ENSG00000116337;anti-near;1:109627316-109627428	42.3333333333333	0.0861406609135383	0.573215130626423	0.150276320897883	0.880546614014368	0.981914994228087
ENSG00000116337;anti-near;1:109628277-109628363	63.9166666666667	0.23928754114912	0.51034294987103	0.468875961173935	0.639158299834021	0.935945289208396
ENSG00000116337;known-exon+anti-near+anti-over;1:109628495-109628642	64.4166666666667	-0.31902330527985	0.497114913005639	-0.641749617509927	0.521035767313374	0.904249355551374
ENSG00000116337;anti-over;1:109628806-109629108	31.4166666666667	-0.37406526706525	0.593145563935312	-0.630646657092837	0.528271584710639	0.907683644905716
ENSG00000116337;anti-over;1:109629490-109629795	70.4166666666667	0.00505845201026576	0.597887588021069	0.00846054026143709	0.993249546083194	0.999014717328911
ENSG00000116337;anti-over;1:109629916-109630232	83.5833333333333	0.0526618761288333	0.708539605378285	0.0743245341955409	0.940752155553694	0.992315048460837
ENSG00000116337;anti-near;1:109630793-109630942	97.6666666666667	-4.27029088477356	1.27914995304157	-3.33838177034651	0.000842678828507471	0.0891509849043615
ENSG00000168765;clean;1:109658909-109658999	48.1666666666667	-0.0434215456665292	0.956760465527234	-0.0453839254766878	0.963801293396709	0.993816037700002
ENSG00000184371;clean;1:109914381-109915633	45.6666666666667	0.722466071099132	0.819107398856305	0.882016292500701	0.37776799676796	0.846923321774789
ENSG00000184371;clean;1:109921994-109923165	72.3333333333333	-0.950865729573316	0.674723514104299	-1.40926721789976	0.158756168413199	0.691624998108735
ENSG00000184371;known-exon;1:109923711-109924059	63.3333333333333	-1.16851577573672	0.497365751204839	-2.34940940928495	0.01880321904129	0.349293717872509
ENSG00000168710;clean;1:110020851-110021673	254	0.666579655743037	0.404222066254708	1.64904321508023	0.0991387816622827	0.604746606025442
ENSG00000143093;clean;1:110037960-110038682	49.3333333333333	-0.518054821180736	0.751761607801693	-0.689121146656632	0.49074703351199	0.892844390914466
ENSG00000143093;clean;1:110038757-110039171	72.25	0.424565250456287	0.663392059131845	0.639991456955181	0.522178153443889	0.904724284631229
ENSG00000143093;clean;1:110041861-110043087	55.6666666666667	0.050309056029773	0.634688449691808	0.0792657500765958	0.936821248035854	0.991915782030237
ENSG00000143093;clean;1:110047616-110047771	68.1666666666667	0.836676596161791	0.653432303118689	1.28043347745209	0.200392726407777	0.736609741006605
ENSG00000143093;clean;1:110047869-110049111	54.1666666666667	0.534691990844061	0.540013227418204	0.99014609956948	0.322102713535929	0.818118100175096
ENSG00000143093;clean;1:110049238-110049459	57.9166666666667	0.0561154747302366	0.491994107485236	0.114057208971594	0.909192443084428	0.987302586912566
ENSG00000156150;known-exon+anti-near+anti-over;1:110061041-110061434	51.0833333333333	0.0517789727056411	1.71956758932164	0.0301116240077934	0.975978030317949	0.996783431422448
ENSG00000162775;clean;1:110342268-110345538	71.25	-0.94654405802965	0.539156826610379	-1.75560061806223	0.0791566266323469	0.565240066372512
ENSG00000162775;clean;1:110342181-110346307	79.1666666666667	-0.888977123300902	0.517362325192993	-1.71828732014703	0.0857442210219958	0.581492775561113
ENSG00000162775;clean;1:110342268-110346307	79.5	-0.880396353064504	0.516187625892314	-1.70557430845537	0.088087366162624	0.584531286332333
ENSG00000162775;anti-near;1:110345649-110346307	123.666666666667	-0.734211980182689	0.563102689048624	-1.3038687160652	0.192278348361112	0.728353839933373
ENSG00000168679;anti-over;1:110363893-110375457	21.8333333333333	-0.0876521244642019	0.744603196630419	-0.117716556765882	0.906292247593635	0.986742290834808
ENSG00000121931;anti-over;1:110950123-110951287	18.8333333333333	-0.800227750254481	1.20245810009097	-0.665493251027991	0.505735058801908	0.899024643804266
ENSG00000156171;clean;1:111120693-111124741	238.416666666667	-0.00759745031827998	0.431408273007777	-0.0176108127582037	0.98594933068159	0.998058029861048
ENSG00000156171;clean;1:111120693-111126226	237.583333333333	-0.0386349963115804	0.441015459745978	-0.0876046303089554	0.930190921877387	0.990413462650237
ENSG00000162777;anti-near;1:111188786-111189211	15.5833333333333	0.507230864544764	1.54002115754121	0.329366166212031	0.741878937845198	0.958008100564592
ENSG00000162777;clean;1:111192317-111194577	15.5	1.21143191867425	1.42877061869205	0.847884119973882	0.396502509182529	0.858384161236188
ENSG00000085465;clean;1:111415344-111416322	13	0.420200688069529	1.73966198804277	0.241541570119768	0.809135401742033	0.970054064347189
ENSG00000085465;clean;1:111421673-111422926	7.91666666666667	0.132449485441342	1.53148816335794	0.0864841718077227	0.931081537993203	0.990561553678489
ENSG00000116455;clean;1:111441389-111441498	238.5	0.137701637369267	0.436805281623326	0.315247189451369	0.752573978768662	0.958546856523419
ENSG00000116455;clean;1:111441389-111442024	247.833333333333	-0.045639992720118	0.421759393066037	-0.108213340284687	0.913826463081317	0.987489679999926
ENSG00000116455;clean;1:111441604-111442024	249.666666666667	-0.128416403373444	0.422056652934453	-0.304263426439548	0.760927206509448	0.960058089447315
ENSG00000116455;clean;1:111447144-111447434	189.916666666667	-0.00187886246326854	0.502824843496578	-0.00373661422574742	0.997018620137414	0.99976831573647
ENSG00000116455;anti-near;1:111447576-111448618	161.916666666667	0.151555249947784	0.457739427745837	0.331095030843478	0.740572704974954	0.957729632894858
ENSG00000197852;known-exon;1:111723148-111727563	31.6666666666667	-3.50350091966093e-06	1.72741896711141	-2.02817092226299e-06	0.999998381753734	0.999999941606679
ENSG00000064703;known-exon;1:111760848-111760986	62.5	-0.443605848804367	0.684557006512396	-0.648018856843494	0.516972754055948	0.903230710932517
ENSG00000064703;known-exon;1:111761125-111761225	72	-0.328037975690529	0.539380450321094	-0.608175501161095	0.543071081296494	0.911116884376886
ENSG00000064703;known-exon;1:111762337-111762676	62.9166666666667	0.314436459122193	0.674823307638063	0.465953762360027	0.64124859732108	0.936375726307351
ENSG00000064703;known-exon;1:111762782-111762905	83.9166666666667	0.939001930634472	0.558816064361597	1.68034169115594	0.0928908538243715	0.591608118326762
ENSG00000007341;clean;1:112582106-112582374	28.9166666666667	0.192647363213014	1.42679844963401	0.135020726482027	0.892595487026136	0.983620724284834
ENSG00000007341;known-exon;1:112610690-112610840	83.4166666666667	0.216830209626328	0.464545359704567	0.466757885094845	0.640673110307825	0.936375726307351
ENSG00000155363;anti-over;1:112692929-112694017	98.25	-0.700708154158745	0.422856443789639	-1.65708283378396	0.0975027292258016	0.60204926541279
ENSG00000155363;known-exon+anti-near+anti-over;1:112694629-112694748	55.5833333333333	1.79952772385226	1.04096400552028	1.72871272619349	0.083860522539546	0.576184047982758
ENSG00000155363;anti-over;1:112696251-112696436	162.75	0.208157747535096	0.469610124249666	0.443256515961377	0.657580204406445	0.939661688750515
ENSG00000155363;known-exon+anti-near;1:112698478-112698637	245.833333333333	0.0813281836966742	0.333787271057345	0.24365274157714	0.807499777110454	0.969893042769652
ENSG00000155363;anti-near;1:112699810-112699893	165.416666666667	0.398804161539911	0.486405836225941	0.819900033754246	0.412273097536638	0.862777533241497
ENSG00000155363;known-exon+anti-near;1:112699982-112700218	204.25	0.112760588953216	0.369903931740675	0.304837497732432	0.760489920819096	0.960058089447315
ENSG00000155366;anti-near;1:112701695-112702605	21.25	-0.158775881548728	0.817826706038902	-0.194143674174876	0.846063385104047	0.978802426258767
ENSG00000155366;anti-near;1:112704440-112704892	23.25	-3.5862718518551	1.52711027492258	-2.34840398283412	0.0188540596065108	0.349293717872509
ENSG00000155366;known-exon+anti-near;1:112705168-112705604	584.25	-0.653361336718463	0.359575500427315	-1.8170351871638	0.0692117256729239	0.539443543137434
ENSG00000198799;clean;1:113119523-113123874	14	-0.736964221530776	0.988345847401707	-0.745654189237709	0.455876339197373	0.882045460988198
ENSG00000081026;clean;1:113681336-113682896	13.5	-1.69743197741779	1.35178299175145	-1.2556985757148	0.209225275812172	0.741604173708425
ENSG00000116793;clean;1:113697725-113698261	32.75	2.41798903470408	1.27449250735796	1.89721714387839	0.0577992850870728	0.510916195925792
ENSG00000116793;clean;1:113700243-113700793	45	-0.0394295014113067	0.684271768691643	-0.0576225751453952	0.954049267181914	0.992787586958919
ENSG00000116793;clean;1:113700949-113704080	47.5833333333333	2.10180136924522	1.01599221663113	2.06871798311059	0.0385725586807917	0.453419299440114
ENSG00000116793;clean;1:113704167-113704665	47.4166666666667	2.14488801023785	0.800836928853137	2.67830807116937	0.00739951256308971	0.249624087945177
ENSG00000081019;clean;1:113767207-113768221	22	-0.0105302340088964	0.736656480054442	-0.0142946329720987	0.988594921462907	0.998058029861048
ENSG00000081019;known-exon+anti-near;1:113812040-113812247	10.9166666666667	0.15432429372635	1.79659407440276	0.0858982537709035	0.931547299670624	0.990654716022615
ENSG00000134262;known-exon+anti-near+anti-over;1:113895492-113895756	60.25	-1.35576374974378	0.759993455050725	-1.78391503339104	0.0744374726988644	0.553589918838874
ENSG00000134262;anti-over;1:113898801-113899903	65	-0.574517584567651	0.639614125649024	-0.898225291670475	0.369065452271022	0.841572807757677
ENSG00000134262;known-exon+anti-near+anti-over;1:113900400-113901235	67.25	-0.089812076399031	0.452264670534432	-0.198583002941402	0.842588950493403	0.977697433179396
ENSG00000134262;anti-near;1:113902862-113904604	89.6666666666667	-0.40877210879266	0.466088304394836	-0.877027174761241	0.380471878072457	0.84791470766773
ENSG00000163349;clean;1:113956811-113957123	19	-0.017773640139314	1.1780396338734	-0.0150874721259371	0.987962395621193	0.998058029861048
ENSG00000163349;clean;1:113957286-113958065	20.0833333333333	2.86161072234313	1.32655252764527	2.15717859844021	0.0309917513352534	0.417503085535596
ENSG00000163349;clean;1:113962438-113963386	20	0.449526113984919	0.861475206033065	0.521809694390282	0.601802839186634	0.927561378635374
ENSG00000197323;known-exon;1:114396505-114397731	71.0833333333333	-2.44693788837531	1.43815368748618	-1.70144394835328	0.0888596546727392	0.584531286332333
ENSG00000197323;known-exon;1:114397860-114397939	63.25	0.430248889361449	0.600442733640977	0.716552745592401	0.473650110782849	0.887672270794004
ENSG00000197323;clean;1:114399609-114401388	35.0833333333333	1.02214524854532	0.860162470438227	1.18831649098171	0.234708743045155	0.759157018481135
ENSG00000197323;clean;1:114401463-114402759	26.3333333333333	0.962256171682119	1.17867202751194	0.816390097687604	0.414277058344409	0.864420251782764
ENSG00000197323;clean;1:114408740-114410183	31.3333333333333	0.00814569478382273	0.859425007436635	0.00947807512387672	0.992437703417808	0.998970513321776
ENSG00000197323;clean;1:114425723-114427176	18.9166666666667	0.693668496928894	1.04359049424248	0.664694150393168	0.506246136027894	0.899024643804266
ENSG00000175984;known-exon;1:114583554-114584569	13.5	1.62560005867466	1.17456237744777	1.38400487695422	0.166356961424363	0.697578861409632
ENSG00000175984;known-exon;1:114583602-114584531	12.5833333333333	0.21056306636703	1.78668452467029	0.117851284577442	0.906185493430196	0.986737614339011
ENSG00000163393;clean;1:116031581-116035186	16.1666666666667	-0.898118299211354	1.05452241675002	-0.851682510438521	0.394390330313614	0.857136699286072
ENSG00000163393;clean;1:116062882-116064435	12	0.129283446216091	1.11574525919386	0.115871831092968	0.907754120820298	0.98687069111574
ENSG00000163393;clean;1:116064508-116066519	14.1666666666667	-0.0749615302937845	0.92838750419073	-0.0807437949729063	0.935645707145893	0.991638424514372
ENSG00000116815;clean;1:116514822-116519230	76.4166666666667	0.33020741995299	0.507889483659028	0.650156048859391	0.51559142778739	0.902319578154275
ENSG00000116815;clean;1:116519267-116521905	75.3333333333333	-0.608335284260901	0.547447754543109	-1.11122071323246	0.266473357576793	0.786984671817161
ENSG00000134247;known-exon;1:116987084-116989938	196.5	-0.102834265059107	1.70461240328343	-0.0603270660597252	0.951895145600159	0.992787586958919
ENSG00000116830;clean;1:117081947-117084017	53.9166666666667	0.646679103780589	0.555822858605551	1.16346259202613	0.244641867037247	0.76698676882821
ENSG00000116830;clean;1:117084168-117086416	65.5	0.754025763387787	0.571770124369298	1.31875684169321	0.18725041695549	0.72179858644857
ENSG00000116830;clean;1:117086522-117088800	54.9166666666667	1.0995354455503	0.68866835330901	1.59661096704546	0.110352452749411	0.630168935430659
ENSG00000116830;clean;1:117091410-117091816	72.1666666666667	-0.244702091974493	0.61318916506952	-0.399064605041986	0.689845601648991	0.94796701164273
ENSG00000116830;clean;1:117097433-117098205	81.5	0.127526947893608	0.458259992662947	0.278285143663861	0.780793479518616	0.96470845180716
ENSG00000134253;known-exon;1:117120901-117121605	13.3333333333333	-2.48088826429146	1.58513053603611	-1.56510029167399	0.117559395207633	0.645386152943228
ENSG00000198162;known-exon;1:117522937-117523249	54.0833333333333	0.115477310432411	1.07771054167922	0.107150580760286	0.914669520466077	0.987563694825935
ENSG00000198162;known-exon+anti-near;1:117522937-117525088	56.9166666666667	-0.0967432166735814	1.02079084996095	-0.0947728094127045	0.924495284583027	0.989695662359065
ENSG00000196505;known-exon;1:117877841-117878008	21.8333333333333	2.29698133832404	0.639007893812588	3.59460557618356	0.00032488338391853	0.0460493702379241
ENSG00000134250;clean;1:119937466-119937856	42.5	0.441349540150339	0.962453552668649	0.458567105837559	0.646545062788479	0.937705409469473
ENSG00000270231;clean;1:120459530-120460572	56.0833333333333	0.583253157791154	0.595274789199131	0.979804904178538	0.327182430862247	0.81981963052668
ENSG00000273136;clean;1:120809883-120810346	15.3333333333333	3.41884024334526	1.58123081484657	2.16213863987782	0.0306074914524654	0.415703503841896
ENSG00000266338;clean;1:144428657-144429699	90.9166666666667	0.503308914879631	0.492833657077604	1.02125515912234	0.307133565128646	0.810795868544094
ENSG00000266338;clean;1:144440581-144442669	37.6666666666667	0.518689316705629	0.571442952624225	0.907683460481336	0.364045484824623	0.839714647334652
ENSG00000266338;anti-near;1:144460961-144461380	36.3333333333333	1.20664669993016	0.620130755795958	1.94579399368991	0.0516794904135711	0.493819495189226
ENSG00000162825;clean;1:145291769-145292380	50.0833333333333	-0.269564690321486	0.742108810647785	-0.363241463318814	0.716424516567285	0.953893357046925
ENSG00000117262;clean;1:145645743-145646203	14.5833333333333	-0.516943449492914	0.835358245941182	-0.618828451152096	0.536029377133786	0.90945082501079
ENSG00000186141;known-exon;1:145826492-145826605	141.416666666667	0.60228941058871	0.404110608453879	1.49040732410629	0.136117167908777	0.672652786280412
ENSG00000186141;clean;1:145836574-145836814	132.5	0.419118560020027	0.499308050873644	0.839398762520834	0.401245578053196	0.859778786139685
ENSG00000186141;clean;1:145837596-145838055	163	-0.00981889277426487	0.503700718054635	-0.0194935056121954	0.984447417830818	0.998058029861048
ENSG00000186141;anti-near;1:145841071-145842338	122	0.0719435587462412	0.491271902341143	0.146443463188911	0.88357131846068	0.981914994228087
ENSG00000186364;anti-near;1:145846458-145846597	14.5833333333333	4.4003699176722	1.39769278583518	3.14830981619669	0.0016421754310706	0.129681213642332
ENSG00000186364;anti-near;1:145846690-145847249	15.3333333333333	1.55959563237489	0.712500265476631	2.18890533511814	0.0286037212309142	0.404030545171824
ENSG00000186364;anti-near;1:145847348-145847582	16.75	0.668578814475754	0.824707763462757	0.810685729049702	0.417546170806072	0.866139453800614
ENSG00000186364;anti-near;1:145847719-145848111	15.3333333333333	1.55204771444356	0.727897032554624	2.13223525447892	0.0329875116206006	0.425085978042411
ENSG00000186364;anti-near;1:145848264-145848376	15.1666666666667	0.343954815055265	0.81429481586307	0.422395928789879	0.67273604901617	0.944962070819536
ENSG00000131788;anti-near;1:145849712-145850231	137.583333333333	-0.250600854448973	0.371664084379242	-0.674267073364191	0.500141533588167	0.896501505160957
ENSG00000131788;anti-near;1:145850269-145850452	112.666666666667	0.0888719451907013	0.547853662147589	0.162218401246645	0.871133869620126	0.981784912949962
ENSG00000131788;anti-near;1:145850939-145851019	160.5	0.416303186575684	0.478308939684623	0.870364636818573	0.384101165856139	0.851247798773347
ENSG00000131788;anti-near;1:145851153-145853503	149	0.180154349665777	0.412267919154396	0.43698367322709	0.662123188634778	0.940776418390263
ENSG00000131788;anti-near;1:145853664-145853812	176.083333333333	0.396991011069296	0.419935731275258	0.94536135294731	0.344474425630794	0.828143629936126
ENSG00000131788;anti-near;1:145853886-145854457	151.083333333333	0.600249361983742	0.459302511923974	1.30687149841475	0.191256357385	0.727583979750782
ENSG00000131788;clean;1:145854563-145854745	131.333333333333	-0.0419058574592231	0.527697590345583	-0.0794126375141858	0.93670441710487	0.991915782030237
ENSG00000131788;clean;1:145856431-145856588	101.583333333333	-0.368457581576749	0.46331128536246	-0.795270033814297	0.426456440880973	0.871434542468461
ENSG00000131788;known-exon;1:145856667-145856772	98.0833333333333	-2.56071823348273	1.49701691740047	-1.71054729156257	0.0871647161880799	0.582698977449354
ENSG00000143127;anti-near;1:145895393-145895630	103.166666666667	-0.430861895583446	0.602065822676789	-0.715639186539159	0.474214170390294	0.887672270794004
ENSG00000143127;anti-near;1:145895711-145895982	93.3333333333333	-0.180324478665479	0.454345743898266	-0.396888231236202	0.691449883106871	0.948596375943982
ENSG00000143127;anti-near;1:145896096-145896267	77.1666666666667	-0.00867758387837656	0.470230286788654	-0.0184539025285641	0.985276751749129	0.998058029861048
ENSG00000143127;anti-near;1:145896352-145896768	95.3333333333333	-0.946883083273873	0.466631450063246	-2.02918830941535	0.0424391138526069	0.468157434724087
ENSG00000143127;anti-near;1:145897339-145897511	77.5833333333333	-0.516405826674552	0.571970360333136	-0.902854173027042	0.36660329524626	0.840356052598775
ENSG00000143127;anti-near;1:145897653-145897814	69.6666666666667	0.530617288786908	0.484845345065506	1.0944052452751	0.273777284479109	0.791030213499293
ENSG00000143127;anti-near;1:145897900-145898109	65	0.900464436993467	0.528052427568169	1.7052557473135	0.0881467369833169	0.584531286332333
ENSG00000143127;clean;1:145899341-145900056	69.25	-0.676769399660137	0.86820232732804	-0.779506548597892	0.435681381522083	0.873883822572953
ENSG00000143127;clean;1:145900187-145900789	75.5833333333333	-0.337731345550002	0.569435918639353	-0.593098072136018	0.553115520585063	0.91377561901209
ENSG00000143127;clean;1:145901278-145901515	72.25	0.160368958605809	0.482881864136851	0.332108058960689	0.739807665007693	0.957729632894858
ENSG00000143127;clean;1:145901664-145901876	59.6666666666667	0.0211320694912241	0.546656083646287	0.0386569730465079	0.969163878282542	0.995562301582041
ENSG00000143127;clean;1:145902021-145902245	57.8333333333333	-0.0799230758907974	0.66113241688878	-0.120888151676039	0.903779626934093	0.985990463012332
ENSG00000143127;known-exon;1:145902619-145902810	64.4166666666667	0.818951620011647	0.479333483916724	1.7085216190612	0.0875395984366893	0.582853086510729
ENSG00000143127;clean;1:145902961-145904051	69.25	1.33487586038541	0.59131875175064	2.25745565557226	0.0239796173988904	0.382551023281823
ENSG00000143127;clean;1:145904200-145904683	52.1666666666667	0.921888572754679	0.553449502462117	1.66571397869814	0.0957703964212749	0.595269135024976
ENSG00000143127;clean;1:145904811-145906393	43.4166666666667	0.635003406035916	0.565316812508353	1.12326998239865	0.261322848429293	0.781719920009561
ENSG00000143127;clean;1:145906508-145906732	57.5	0.475769444684408	0.5144583846417	0.924796754971275	0.355071638901027	0.834949295797086
ENSG00000143127;clean;1:145906824-145907040	52.3333333333333	0.592575877825993	0.708159167680082	0.836783458960593	0.402714296745186	0.86013018374061
ENSG00000143127;clean;1:145907150-145907353	70.3333333333333	1.2396312745774	0.692532627560132	1.78999692613004	0.0734544055548172	0.552052727893661
ENSG00000131779;known-exon;1:145911735-145912125	197.083333333333	-0.336571519309819	0.865049412464715	-0.38907779655136	0.697218597767686	0.949463469482325
ENSG00000131779;clean;1:145912566-145916816	141.416666666667	-0.361916894307121	0.39878493826818	-0.907549056087307	0.36411652020956	0.839714647334652
ENSG00000271601;anti-over;1:145936985-145937603	154.416666666667	-1.09661540701303	0.556388900351647	-1.97095126505929	0.0487294504821148	0.484571116074139
ENSG00000265972;clean;1:145994437-145994543	634.333333333333	-1.87852342260796	0.891626201646906	-2.10685085200297	0.0351305099618893	0.433616668846897
ENSG00000265972;clean;1:145994800-145994928	744.583333333333	-2.70203118559685	0.460741129625537	-5.86453218924236	4.50400718904597e-09	5.02972491705628e-06
ENSG00000265972;clean;1:145995031-145995143	674.333333333333	-2.21728862533972	0.445635125342117	-4.97556969648094	6.50560210119212e-07	0.000373626022388751
ENSG00000268043;clean;1:146964429-146964892	9.75	0.0636622555036368	1.73532587570508	0.0366860521098207	0.970735329961406	0.996050985465774
ENSG00000268043;clean;1:146965104-146966463	8.91666666666667	0.772588363598977	1.26613188159973	0.610195805687185	0.541732107876634	0.911116884376886
ENSG00000268043;clean;1:146970719-146971182	29.1666666666667	0.526065769451542	1.36123261859409	0.386462800160397	0.699153947829303	0.949509729431581
ENSG00000131791;clean;1:147159642-147160796	42.75	-0.0792532585824401	0.542296238468829	-0.146143847145633	0.883807832962877	0.981914994228087
ENSG00000131791;clean;1:147159642-147161711	42.5833333333333	0.0529854876704535	0.559216988847536	0.0947494241540279	0.924513859733019	0.989695662359065
ENSG00000131791;clean;1:147160833-147161711	35.5	0.0299019427954396	0.720261452423651	0.0415154006851551	0.966885015467466	0.994733929005833
ENSG00000131791;clean;1:147162573-147166497	37.5	-0.228386597460049	0.847015561750196	-0.269636837590246	0.7874396573339	0.966821825805091
ENSG00000131791;clean;1:147166618-147166845	30.5833333333333	0.388853812731172	0.641566384508231	0.6061006656844	0.544447908976256	0.911116884376886
ENSG00000131791;clean;1:147166939-147167766	25.0833333333333	-0.33094450017603	0.61296830845508	-0.53990474811029	0.589262723253206	0.926151194879711
ENSG00000131778;anti-over;1:147259918-147264421	161.5	0.00105453772218675	0.439690263139383	0.00239836496413945	0.998086383458512	0.999999941606679
ENSG00000131778;anti-over;1:147267518-147268781	263.25	0.166135560940871	0.381799275633129	0.435138491725455	0.663461905438724	0.941758898469302
ENSG00000131778;anti-over;1:147268878-147270931	222.833333333333	0.136258927166595	0.378175480909179	0.360306085521495	0.718618248933036	0.95417705085923
ENSG00000131778;anti-over;1:147268878-147272170	276.083333333333	0.421552862824569	0.401118455337048	1.0509435734398	0.293284506285412	0.802083246373207
ENSG00000131778;anti-over;1:147271005-147272170	273.416666666667	0.945931406839365	0.421311274676573	2.24520791086241	0.0247547884925317	0.388386788900099
ENSG00000131778;anti-over;1:147271113-147272170	273.416666666667	0.945931406839365	0.421311274676573	2.24520791086241	0.0247547884925317	0.388386788900099
ENSG00000131778;known-exon+anti-near+anti-over;1:147272281-147272381	314	0.585286891139271	0.372632344449565	1.57068193316345	0.116256547807497	0.643058026273666
ENSG00000131778;anti-over;1:147272281-147275353	333.166666666667	0.67827695599659	0.367862740075384	1.84383163094363	0.0652076814010539	0.530652120771804
ENSG00000131778;anti-over;1:147272475-147275405	16.9166666666667	1.46638754706836	1.55028599183155	0.945881956487222	0.344208797511871	0.828077705123543
ENSG00000116128;clean;1:147611889-147612882	8	2.60618700232266	1.57502299107268	1.65469775177548	0.0979858233540788	0.602881247395267
ENSG00000116128;clean;1:147613199-147614426	13.9166666666667	-0.736961409198547	1.41342474173032	-0.521401237321173	0.602087289708569	0.927561378635374
ENSG00000116128;clean;1:147614616-147615802	9.5	1.08955110790771	1.84876653056704	0.589339481158572	0.555633565040881	0.914724839548464
ENSG00000116128;anti-near;1:147622531-147623841	16.6666666666667	0.406964461370231	0.967160537677857	0.420782740316668	0.67391373609631	0.945512792317899
ENSG00000162836;clean;1:147647566-147648245	37.5833333333333	0.0734955583754157	0.53094236421345	0.138424739348674	0.889904746050543	0.983114637742374
ENSG00000162836;clean;1:147648411-147650142	55.25	-0.0108066860727912	0.706123706340423	-0.015304239152086	0.987789460525799	0.998058029861048
ENSG00000162836;clean;1:147650238-147652448	51.8333333333333	0.0265418842588061	0.654663998793654	0.0405427582816754	0.967660418867735	0.994978033787286
ENSG00000162836;clean;1:147650238-147652591	51.8333333333333	0.0265418842588061	0.654663998793654	0.0405427582816754	0.967660418867735	0.994978033787286
ENSG00000188092;anti-near;1:147988521-147992501	9.66666666666667	-0.592822368482075	1.24625066360123	-0.475684696342727	0.634299025253171	0.935109378795504
ENSG00000263956;clean;1:148106232-148106941	24.4166666666667	-0.0120723744430231	0.757829156619716	-0.0159302058222089	0.987290072295801	0.998058029861048
ENSG00000263956;clean;1:148124067-148124898	30	1.24574129691443	0.592491190678357	2.10254821761679	0.0355052805182685	0.435177831522997
ENSG00000263956;clean;1:148124067-148126828	42.5	1.05048618513673	0.575186040284922	1.82634158613509	0.0677988247963106	0.535864771961947
ENSG00000263956;clean;1:148125001-148126828	41.9166666666667	1.20672617279713	0.596908969202322	2.02162513056176	0.0432150938277889	0.469417482657376
ENSG00000178104;clean;1:148978053-148978277	174.25	-0.0158887758401408	0.47440882881937	-0.033491737242079	0.973282454862745	0.996050985465774
ENSG00000269713;clean;1:149080155-149081964	41.5833333333333	1.5594261979236	0.924344660293618	1.68706140134812	0.0915915460017691	0.589334720288592
ENSG00000269713;clean;1:149090428-149090752	39.8333333333333	0.742673946375179	0.680267691175714	1.09173779088583	0.274948369442976	0.792023097473955
ENSG00000277147;known-exon;1:149647064-149647380	15.3333333333333	0.572846667280446	0.710404799357442	0.806366550167711	0.420031528100202	0.867024711719291
ENSG00000178096;anti-near;1:149899730-149899842	66.4166666666667	0.159901912222199	0.419379623688113	0.381282025139866	0.702993989975642	0.950060800579294
ENSG00000143368;clean;1:149924014-149925835	159.166666666667	-1.49571668599018	0.631094066002699	-2.37003763236745	0.0177862748049953	0.344101934413099
ENSG00000143368;clean;1:149926042-149926375	208.916666666667	-0.60958196109666	0.432144478207829	-1.41059759371378	0.158363301553935	0.691562182171552
ENSG00000014914;known-exon;1:149928901-149929154	61.5	0.171552535673296	1.09067893053444	0.157289676063729	0.875016556293514	0.981914994228087
ENSG00000014914;clean;1:149929317-149929622	48	-0.351745254853731	0.462254421764063	-0.760934321647795	0.44669629727828	0.879460314507133
ENSG00000014914;clean;1:149929916-149930364	39.75	-0.104697111343229	0.5184521407283	-0.201941709018994	0.839962294650662	0.977325023991304
ENSG00000014914;clean;1:149930547-149930791	40.1666666666667	-0.750149199101159	0.521283142530763	-1.43904365573627	0.15013815427052	0.686065023884782
ENSG00000014914;clean;1:149930965-149931259	33.25	-0.263033852238845	0.665784452801679	-0.39507358745308	0.692788580808704	0.948707178902915
ENSG00000014914;clean;1:149931426-149931943	27	0.20880814386093	0.564091395970288	0.370167219979949	0.711257899208859	0.952543588463947
ENSG00000014914;clean;1:149932014-149932263	19.3333333333333	-0.77524690895985	0.906696305235982	-0.855023787439037	0.392537979037945	0.856848331449706
ENSG00000014914;clean;1:149933530-149933609	20.9166666666667	0.101222592461001	0.797508654674461	0.126923503422442	0.899000944041084	0.984902299651198
ENSG00000014914;clean;1:149933698-149933854	27	-1.14963950381644	0.647596720523583	-1.7752398481681	0.0758582927210112	0.556991927649981
ENSG00000014914;clean;1:149933942-149934190	31.75	0.873682514655789	1.04949433860171	0.832479492762046	0.40513834877463	0.861401094639183
ENSG00000014914;clean;1:149934326-149934447	27.75	0.87446897985249	1.0719346144369	0.815785746700475	0.414622686681537	0.86454714881127
ENSG00000014914;clean;1:149934526-149934985	20.9166666666667	0.965588734758134	1.23187274748242	0.783838052048405	0.433135142824565	0.873883822572953
ENSG00000014914;clean;1:149935359-149935583	25.75	-0.70051321745051	0.700223726750178	-1.00041342600839	0.317110475239235	0.815637673703604
ENSG00000014914;clean;1:149935705-149936153	23	-0.872656772746787	1.03457267528797	-0.84349489754684	0.39895171822797	0.858677444930182
ENSG00000264522;clean;1:149949778-149950093	62.5833333333333	1.61132555104305	1.04083617261627	1.54810679474445	0.121596586442436	0.651763486917251
ENSG00000136631;clean;1:150076312-150076915	228.416666666667	-0.352450282234095	0.447493262642465	-0.787610253957484	0.430924714983773	0.872954965760244
ENSG00000136631;clean;1:150076312-150077668	231.25	-0.126965677683978	0.426794029166689	-0.297487005457591	0.766094727338038	0.961039356510535
ENSG00000136631;clean;1:150076984-150077093	174.5	-0.16524755338627	0.397952795110402	-0.415244107885776	0.67796321253274	0.946699446691254
ENSG00000136631;clean;1:150077231-150077668	175.666666666667	-0.12289038366003	0.398966081617308	-0.308022133515369	0.758065490499291	0.959688805558529
ENSG00000159208;clean;1:150283633-150283804	25.9166666666667	-1.188949191086	1.3371258747791	-0.889182696642095	0.373904900639736	0.844858633965753
ENSG00000159208;clean;1:150284504-150284596	16	-0.198543409904711	1.23309534561595	-0.161012212567825	0.872083781906077	0.981864384887308
ENSG00000159208;clean;1:150284708-150286429	17.25	-1.62977366904716	1.60127363861147	-1.01779835110531	0.30877379580725	0.811043243321561
ENSG00000117360;known-exon;1:150346136-150346407	410.75	0.521045009506613	0.370143955104004	1.40768207158809	0.159225232934082	0.692096108217902
ENSG00000117360;clean;1:150346491-150349156	357.333333333333	0.560077730280943	0.410903587252996	1.36303928136821	0.172870131039898	0.704554441207011
ENSG00000143374;clean;1:150491511-150491597	161.916666666667	0.865472176065009	0.480916010485495	1.79963269509638	0.0719186549618541	0.546925172957997
ENSG00000143374;clean;1:150496628-150496809	138	0.227144005904428	0.497456644587259	0.456610658186887	0.647950917051611	0.938503960741686
ENSG00000143374;clean;1:150498664-150498896	137.916666666667	-0.488225839349788	0.500646853754093	-0.975190067986713	0.329465987857228	0.821318105329405
ENSG00000143374;clean;1:150504435-150504631	121.25	-0.0577618181074423	0.56957032105609	-0.101412970395545	0.919222640670386	0.98918134188061
ENSG00000143374;clean;1:150504435-150504905	125.5	0.108615946441207	0.533899425057765	0.203438964987563	0.838791946873666	0.977094951204118
ENSG00000143374;clean;1:150504733-150504905	124.5	0.318841297319602	0.522555851496063	0.610157357164346	0.541757574563344	0.911116884376886
ENSG00000143382;anti-over;1:150549499-150549821	34.0833333333333	0.434545480097098	1.06231826122344	0.40905394923424	0.682500070196072	0.946911228286452
ENSG00000143382;anti-over;1:150552308-150552542	27.25	-0.264339902964244	0.789606878350027	-0.3347740631599	0.737795527265184	0.957729632894858
ENSG00000143382;anti-over;1:150552600-150552897	20.25	0.235554143158095	0.834382245984294	0.282309630018816	0.777706102089671	0.964059404552622
ENSG00000143382;anti-over;1:150553253-150553425	38.75	-0.169283200555122	0.622660253610235	-0.271870895201041	0.785721290860039	0.966276149744732
ENSG00000143382;anti-over;1:150554122-150554364	29.9166666666667	-0.292615059208842	0.648194676861332	-0.451430827272038	0.651679069378712	0.938503960741686
ENSG00000143382;anti-over;1:150554467-150555428	59.3333333333333	0.794971009596769	0.75918214725291	1.04714133817999	0.295034396044077	0.803873973795303
ENSG00000143382;anti-over;1:150555565-150556161	73.3333333333333	0.36593395420449	0.62999037536702	0.580856420213252	0.561337225842946	0.916385471904366
ENSG00000143382;anti-over;1:150556366-150556620	50.5833333333333	-0.316262597702092	0.535631617747818	-0.590447963157754	0.554890362874613	0.914267030907008
ENSG00000143382;anti-over;1:150556793-150556938	37.9166666666667	-0.41503687830064	0.698680631339975	-0.594029460219406	0.552492408952736	0.91377561901209
ENSG00000143382;anti-over;1:150557050-150557149	12.9166666666667	-4.45730857182031	2.22054192305228	-2.0073066513842	0.0447170213689515	0.474080615262286
ENSG00000143382;anti-over;1:150557335-150557493	13.8333333333333	-0.430978292103685	0.804415467971562	-0.535765794248652	0.592120425283805	0.926151194879711
ENSG00000143382;anti-near;1:150558149-150558472	25	0.0254024043038556	0.656943182777653	0.0386675818697904	0.969155419990208	0.995562301582041
ENSG00000143382;anti-near;1:150559466-150559760	19.5833333333333	-0.954195117949278	0.837245088239808	-1.13968434255654	0.254417832596677	0.776785093987467
ENSG00000143382;anti-near;1:150559905-150560059	39.0833333333333	-0.301427902990682	1.15081592769123	-0.261925383319475	0.793378969539911	0.968568811354543
ENSG00000143384;clean;1:150577491-150578243	1449.66666666667	0.369627529072156	0.349528464205531	1.05750337075497	0.290281917071004	0.799857000006067
ENSG00000143384;known-exon;1:150578963-150579422	93.8333333333333	0.62016973974035	1.62379620553689	0.381925846128762	0.702516368479057	0.950060800579294
ENSG00000143387;anti-near;1:150799273-150799543	24.5833333333333	2.57468847505366	1.22842447172214	2.09592737227401	0.0360886341331382	0.439380759969843
ENSG00000143387;clean;1:150806224-150806685	22.0833333333333	-0.940127375728191	0.817865807507895	-1.14948854335021	0.250354588176403	0.77357342668279
ENSG00000143387;clean;1:150806806-150808213	23.4166666666667	0.0230170752868771	0.709584286139383	0.0324374084044414	0.974123230581301	0.996232407517493
ENSG00000143379;clean;1:150942688-150942851	103.333333333333	0.341691557898002	0.525297672223689	0.65047224833789	0.515387222116926	0.902319578154275
ENSG00000143379;clean;1:150943053-150943919	77.0833333333333	0.552391433679273	0.516986267508114	1.06848376523	0.285302349771953	0.797459806726367
ENSG00000143379;clean;1:150943993-150944917	90.9166666666667	1.09563105532382	0.531433780202181	2.06165113348082	0.0392409620744679	0.457000335260069
ENSG00000143379;clean;1:150951090-150951364	104.333333333333	-0.0448702174723609	0.416347113873596	-0.107771174525263	0.914177209079138	0.987563694825935
ENSG00000143379;anti-near;1:150959347-150960562	94.3333333333333	0.173930050096608	0.408794013557467	0.425471128070122	0.670493264432348	0.944564417773803
ENSG00000143379;anti-over;1:150961191-150962129	204	-0.108355481011822	0.38473278409947	-0.281638283738791	0.778220881790289	0.964059404552622
ENSG00000143379;anti-over;1:150962158-150962586	215.083333333333	0.14013597986316	0.41112670440056	0.340858373740242	0.733210203102024	0.957537087548013
ENSG00000143379;anti-over;1:150962719-150962973	184.083333333333	0.206051781457954	0.406088790072651	0.507405736122612	0.61187016176255	0.929766198449437
ENSG00000143379;anti-over;1:150963139-150963529	157	0.164336140501256	0.413904350269785	0.397038930357076	0.691338752752463	0.948551111559701
ENSG00000143379;known-exon+anti-near+anti-over;1:150964083-150964246	158.75	-1.3504614548338	0.581784578943355	-2.32123968855711	0.0202739112615761	0.360156728810346
ENSG00000143418;anti-near;1:150967484-150967663	914.916666666667	-0.0362082783862107	0.35079248057443	-0.103218513483866	0.917789546755567	0.988770912173527
ENSG00000143412;anti-near;1:150994699-150995259	18.5833333333333	3.24273054728848	1.2165226254518	2.66557356143226	0.00768571150099586	0.255778951790592
ENSG00000143409;anti-near;1:150997779-150998081	20.8333333333333	-1.17449644092302	0.892045748236186	-1.31663251940309	0.187961832890256	0.72305871977924
ENSG00000143409;anti-near;1:150998273-150999368	28.1666666666667	-0.453570826345749	1.10318513450738	-0.411146608269233	0.680965035630399	0.946911228286452
ENSG00000143409;anti-near;1:150999964-151000456	24.75	0.504041878200512	0.953414609424197	0.528670185266956	0.597034263197158	0.926151194879711
ENSG00000143409;anti-near;1:151000615-151001249	30.0833333333333	1.99322573377775	1.46745012437712	1.35829197917293	0.174371054360745	0.706468002791504
ENSG00000143409;clean;1:151002968-151006311	34.4166666666667	-0.489168740743919	0.600141125883667	-0.815089517525818	0.415021071434667	0.864670248435764
ENSG00000143443;anti-near;1:151048852-151050437	10	-1.23809435586499	1.06779176250896	-1.15949045435214	0.246256325247008	0.767669890247627
ENSG00000197622;anti-near;1:151054321-151055015	377.916666666667	-0.0312162817956803	0.303546067240311	-0.102838696213339	0.918090992927115	0.988859167659012
ENSG00000197622;anti-near;1:151055126-151055676	382.416666666667	-0.545486857313907	0.318214906314911	-1.71420900306312	0.0864903480185695	0.582165254565706
ENSG00000197622;known-exon+anti-near+anti-over;1:151067334-151068318	146.666666666667	-3.49572953882812	1.7062708879071	-2.04875413605395	0.0404861626001487	0.463182899502328
ENSG00000143434;clean;1:151138406-151138629	9	-1.146473741136	1.64773525418371	-0.695787589799414	0.486561862303157	0.892008727305056
ENSG00000143398;clean;1:151238265-151239129	219.25	0.370558593779119	0.419531903168657	0.883266781334983	0.377092147271496	0.84641033975478
ENSG00000159352;clean;1:151262604-151263773	16.1666666666667	-0.119056076681217	1.76805156238049	-0.0673374460419703	0.946313066894954	0.992787586958919
ENSG00000143373;anti-near;1:151282395-151286274	42	-0.233768662335174	1.06665742966831	-0.219160018796162	0.826525398751823	0.974854861962111
ENSG00000143373;anti-near;1:151288406-151288527	17.3333333333333	-3.05703276317766	1.55341753579541	-1.96794016594665	0.0490749226094404	0.484679424309361
ENSG00000143373;anti-near;1:151289271-151289377	53.8333333333333	0.153312827062943	0.687165337394719	0.223109081206286	0.823450610705231	0.974436373560768
ENSG00000143373;anti-near;1:151290573-151290714	17.9166666666667	-3.64036658086009	1.41481710969889	-2.57302979721163	0.0100812527854147	0.287196244030264
ENSG00000143393;anti-near;1:151293033-151293399	178.916666666667	0.100701866392188	0.441077823746579	0.22830861351589	0.81940632876263	0.972953145793724
ENSG00000143390;anti-near;1:151343442-151343680	86.4166666666667	-1.08055757182428	0.691916185906199	-1.56168853082846	0.11836138198385	0.646165708652192
ENSG00000143390;anti-near;1:151344278-151344416	133.25	-0.25425308049785	0.55993083403723	-0.45407944167787	0.649771649563683	0.938503960741686
ENSG00000143390;anti-near;1:151344604-151344727	160.666666666667	0.109589483288833	0.405498564468131	0.270258622080636	0.786961296037004	0.966706917275459
ENSG00000143416;clean;1:151365044-151365188	115.25	3.00716609870377	0.911220825556434	3.30015075859077	0.000966329029814265	0.0957550341055601
ENSG00000143416;clean;1:151365281-151365562	115.416666666667	0.789519021186466	0.509299887782274	1.55020458501256	0.121092419703426	0.650649219047998
ENSG00000143416;clean;1:151369189-151369441	175.666666666667	1.07185332033821	0.395510620808613	2.71004939929763	0.00672731878336314	0.241044268920468
ENSG00000143416;clean;1:151369554-151369712	426.333333333333	0.852022542432268	0.510304115201569	1.66963682449576	0.0949912400141764	0.595205397607531
ENSG00000159377;anti-near;1:151400588-151400763	1851.33333333333	-0.213690247184965	0.361435088168641	-0.591227177935916	0.554368215000522	0.913945577172653
ENSG00000159377;anti-near;1:151400845-151401238	1565.41666666667	-0.302160769347388	0.403535899057732	-0.748782871741875	0.453988085009977	0.881368600297594
ENSG00000143442;anti-near;1:151406631-151406910	90.25	-0.42921284788221	0.503473110804099	-0.852504013961565	0.393934412116136	0.857136699286072
ENSG00000143442;clean;1:151407023-151407234	77.5833333333333	-0.0429751608885586	0.691212576565043	-0.0621735806690934	0.950424601347801	0.992787586958919
ENSG00000143442;clean;1:151408240-151408408	71.5	-0.166836508672778	0.477018929379129	-0.349748193200482	0.726527682116082	0.956110496660196
ENSG00000143442;clean;1:151408581-151408693	75.0833333333333	-4.35155086011377	1.26527507050877	-3.43921330747786	0.000583407351374633	0.0692642635038862
ENSG00000143442;clean;1:151408828-151411624	98.6666666666667	-0.436867931746274	0.595259684346256	-0.733911506582314	0.463002673713348	0.88456072796557
ENSG00000143442;clean;1:151424286-151424954	62.9166666666667	0.293748232106295	0.578782257877657	0.50752805240341	0.611784358461619	0.929766198449437
ENSG00000143442;clean;1:151425061-151427822	59.1666666666667	-0.666847584242963	0.680814706635112	-0.979484693476759	0.327340547963143	0.81981963052668
ENSG00000143442;clean;1:151442205-151459151	47.9166666666667	-0.301889510992488	0.718075472818976	-0.420414736918041	0.674182504261019	0.945573919367458
ENSG00000143367;clean;1:151574398-151574910	57.9166666666667	0.728306071356996	0.577791093511335	1.26050068880598	0.207488799567035	0.740469286568686
ENSG00000143367;clean;1:151578826-151579648	60.5833333333333	1.56730201454644	0.816027799955974	1.92064781938924	0.0547761221916186	0.502535295378241
ENSG00000143367;clean;1:151579732-151580941	64.25	2.24809412516117	0.982419468630935	2.28832407840414	0.0221186553072686	0.371895275299887
ENSG00000143376;clean;1:151693039-151693423	29.5833333333333	1.27823396169722	0.824994253161842	1.54938529183483	0.121289127330763	0.651178756275715
ENSG00000143436;anti-near;1:151761552-151762104	350.083333333333	0.810751348594553	0.413846126803146	1.95906472499187	0.0501052072474705	0.487246338036566
ENSG00000143436;anti-near;1:151762010-151762104	350.416666666667	0.259410533879612	0.437996127291345	0.59226672958014	0.553671991188729	0.91377561901209
ENSG00000143436;anti-over;1:151762500-151762989	233.75	0.440629704073569	0.397806909100957	1.10764718760011	0.268014215887164	0.787509684775309
ENSG00000182134;known-exon+anti-near;1:151774227-151774412	29.8333333333333	0.709122320143335	0.626996831524547	1.13098230244497	0.25806254031895	0.779695644513937
ENSG00000182134;clean;1:151776599-151778684	26.3333333333333	1.62854697821612	1.29984940519803	1.25287358035758	0.210251718143843	0.743537963829942
ENSG00000159445;anti-over;1:151889373-151895007	119.75	0.540688178695482	0.453708739276903	1.19170765711324	0.23337589461036	0.759155043781552
ENSG00000196154;known-exon;1:153544809-153544957	3070.58333333333	1.20428931999074	0.324455346570901	3.71172592074262	0.000205850819292929	0.0336407099073754
ENSG00000188015;clean;1:153547846-153548344	316.833333333333	2.65143848273858	0.469679689807861	5.64520574398957	1.649838268404e-08	1.50742722878131e-05
ENSG00000188015;clean;1:153548490-153549027	586.75	4.15969761865927	0.356212676412848	11.6775676277119	1.65977253061252e-31	1.66815438189212e-27
ENSG00000188015;clean;1:153548490-153549180	587.083333333333	4.22725623398081	0.355601717875781	11.8876147709092	1.37270977542417e-32	2.75928391958013e-28
ENSG00000189334;clean;1:153616355-153616852	67.9166666666667	-0.517914231916747	0.70405754878112	-0.735613491842211	0.461965949449099	0.884218542130461
ENSG00000160678;known-exon+anti-near+anti-over;1:153628496-153628781	19.8333333333333	0.936806198232054	0.62840989955751	1.49075658879928	0.13602541295877	0.672652786280412
ENSG00000160678;known-exon+anti-near+anti-over;1:153628496-153630508	32.3333333333333	0.878607028096483	0.547773164459747	1.603961429843	0.108722554678409	0.628077067642248
ENSG00000160678;known-exon+anti-near+anti-over;1:153628867-153630508	35.8333333333333	0.89907112433263	0.536652701541193	1.67533140474393	0.09386922699821	0.592794637728878
ENSG00000189171;anti-over;1:153630656-153631010	46.4166666666667	-0.0441748684132322	0.530462948270031	-0.0832760677391272	0.93363202936151	0.991138681589694
ENSG00000160679;known-exon;1:153636653-153638294	282.083333333333	-0.132302152201813	0.332653026480141	-0.397718167791002	0.690837943886242	0.94835144038319
ENSG00000160679;clean;1:153638448-153642242	480.166666666667	-0.246488690090524	0.358184220600948	-0.688161777972729	0.491350910516682	0.892844390914466
ENSG00000160679;clean;1:153638448-153642245	480.166666666667	-0.246488690090524	0.358184220600948	-0.688161777972729	0.491350910516682	0.892844390914466
ENSG00000143553;known-exon+anti-near;1:153658886-153659137	133.583333333333	-1.42925514093284	0.42598736952528	-3.35515849337411	0.00079319525403875	0.0852621272803899
ENSG00000143553;known-exon+anti-near;1:153659184-153659447	165.833333333333	-0.970705205057139	0.45592538797774	-2.12908785220913	0.0332469926242533	0.426481406340556
ENSG00000143621;anti-near;1:153662795-153663018	1437.25	-0.0472982382650944	0.383221931348294	-0.123422576830832	0.901772480025706	0.985281749470121
ENSG00000143624;known-exon;1:153728211-153728552	162.333333333333	-0.475949836923108	0.730638380896065	-0.651416417981487	0.514777715246729	0.902319578154275
ENSG00000143624;anti-over;1:153747070-153747278	140.583333333333	-0.344608667148177	0.472582891551454	-0.729202587120437	0.465877748910947	0.885690014285182
ENSG00000143624;anti-over;1:153747363-153748688	204.25	-1.07529724254709	0.458262997512549	-2.34646316282092	0.0189525395606131	0.350080317211644
ENSG00000143624;clean;1:153760918-153761569	133.416666666667	0.0737290150449772	0.428956209854371	0.171880050576743	0.863531830502638	0.981150057314767
ENSG00000143624;known-exon;1:153772440-153772638	160.75	0.490919618080796	0.427245662497346	1.14903359161392	0.250542129551591	0.773707509584609
ENSG00000143624;clean;1:153772711-153772924	187.166666666667	0.505449784220848	0.537271435063982	0.940771742612104	0.346821844614257	0.829640116457358
ENSG00000143554;clean;1:153776164-153776517	19.1666666666667	-1.99899919131295	0.72434830395481	-2.7597209524738	0.00578507521653742	0.228011366524742
ENSG00000143554;clean;1:153777220-153777760	91.9166666666667	-0.0297733176490078	0.403765557522981	-0.0737391218598759	0.941217968766838	0.992315048460837
ENSG00000143554;clean;1:153777885-153778160	73.6666666666667	-1.30196356510317	0.407710879021273	-3.19335007255285	0.00140632344107298	0.122050378246174
ENSG00000143554;clean;1:153778355-153778462	73.9166666666667	-0.165337380562018	0.463306104534182	-0.356864239309456	0.721193442170152	0.954984590689177
ENSG00000143554;clean;1:153778553-153778686	82.9166666666667	-0.273672563425672	0.504812598984353	-0.542127046702641	0.58773098766576	0.926151194879711
ENSG00000143554;clean;1:153778885-153779113	131.75	0.436914955996207	0.438591407822411	0.996177645534535	0.319163838900593	0.816249517656958
ENSG00000143554;clean;1:153779211-153779342	131.5	0.426751903404082	0.570946401036062	0.747446524979719	0.454794070457024	0.881417680087303
ENSG00000143554;clean;1:153779473-153779825	129.166666666667	-0.373295513639681	0.49777865664046	-0.749922698894076	0.453301262616374	0.881134192036721
ENSG00000143554;clean;1:153779473-153779930	129.166666666667	-0.373295513639681	0.49777865664046	-0.749922698894076	0.453301262616374	0.881134192036721
ENSG00000143614;clean;1:153812132-153813249	38.1666666666667	-0.861234511391388	0.851762046628618	-1.01112102235626	0.311958509820302	0.813212035520411
ENSG00000143614;clean;1:153813452-153816272	34.6666666666667	-0.724285689688919	0.689738014193353	-1.05008811285538	0.293677603482166	0.802503195703511
ENSG00000198837;anti-over;1:153930603-153930691	78.8333333333333	-0.279234910157196	0.578633985997193	-0.482576061749942	0.629396779581503	0.933798002126032
ENSG00000198837;anti-over;1:153930857-153930946	55.8333333333333	-0.15814518102188	0.493809215454889	-0.320255629243775	0.748774555907557	0.958546856523419
ENSG00000198837;anti-over;1:153931064-153932203	75.6666666666667	0.00229725760983578	0.461130218577759	0.00498179801991963	0.996025116716523	0.999455914093392
ENSG00000198837;anti-over;1:153932440-153932641	78.75	-0.643532230108375	0.443160630280732	-1.45214214922637	0.146462084293396	0.683954622647198
ENSG00000198837;anti-over;1:153932777-153932860	56.9166666666667	0.346373082436735	0.48711069728415	0.711076731362937	0.477036688200381	0.88802690030708
ENSG00000198837;anti-over;1:153933030-153933196	53.1666666666667	0.835041379195153	0.562387073929999	1.48481609536262	0.137592547050408	0.673141259419288
ENSG00000198837;anti-over;1:153933319-153933482	43.25	0.795027741301048	0.752590572426678	1.05638812181441	0.290790930511648	0.800116703646101
ENSG00000198837;anti-over;1:153933871-153934134	39	0.49017212210608	0.546191408442359	0.897436529629722	0.369486027408558	0.841752744501504
ENSG00000198837;anti-over;1:153934302-153934759	27.4166666666667	-0.630189990003221	1.09528011586937	-0.575368785457238	0.565041910180891	0.917640005693566
ENSG00000198837;anti-over;1:153934964-153936059	31.5833333333333	0.0828818439616951	0.614805507323431	0.134809859336692	0.892762210379083	0.983620724284834
ENSG00000198837;anti-near;1:153936188-153936541	32.5	-1.52485890685509	0.848004193983876	-1.79817377988591	0.072149473268275	0.547894432249941
ENSG00000198837;anti-near;1:153939045-153939588	45.25	0.784485916291773	0.53789194398486	1.4584451859979	0.144717873453149	0.683543277317854
ENSG00000198837;anti-near;1:153939804-153940155	56.8333333333333	0.279690463467753	0.447110033935185	0.625551748427768	0.531608995949713	0.908739895193909
ENSG00000198837;clean;1:153940256-153940430	50	-0.906667530617156	0.853695643621892	-1.06205008470059	0.288212948601039	0.799049507140018
ENSG00000198837;clean;1:153940606-153940903	30.4166666666667	-1.07825843064921	0.596981752719393	-1.80618323045468	0.0708897234566168	0.544942450328059
ENSG00000198837;clean;1:153941048-153941230	18.9166666666667	-0.830073837437505	0.871760595864133	-0.952180955844528	0.341005217560357	0.825789228452693
ENSG00000198837;clean;1:153941289-153941373	22.5	3.33943218334352	1.48816987737521	2.24398587426962	0.0248333102206535	0.388386788900099
ENSG00000198837;clean;1:153941440-153941868	17	0.316769870716078	0.704968915832203	0.449338777358909	0.653187288661302	0.938503960741686
ENSG00000198837;clean;1:153942113-153942186	12	-0.101085512939272	0.944091721215657	-0.10707170783058	0.914732091992253	0.987563694825935
ENSG00000198837;clean;1:153942356-153942555	34.5	-0.893277123203442	0.608798426839214	-1.46727896102031	0.142300184571042	0.681041907157742
ENSG00000198837;clean;1:153942625-153942877	18.5	-0.715591271558288	0.723364534795887	-0.989254016662854	0.322538875921102	0.818160161242858
ENSG00000198837;clean;1:153943130-153944057	20.4166666666667	-0.988592145683926	1.183304125392	-0.835450603500963	0.403464048128033	0.86013018374061
ENSG00000160741;clean;1:153948329-153948457	89.5833333333333	-0.702145221330578	0.6940616657696	-1.01164673970578	0.311706989525783	0.813188983086474
ENSG00000160741;clean;1:153948644-153949114	103.333333333333	-0.159952991473947	0.571743913503155	-0.279763348058911	0.779659073249539	0.964477561951435
ENSG00000160741;clean;1:153949384-153951259	69.4166666666667	0.184888836473076	0.604419752061511	0.3058947624436	0.759684773907829	0.960058089447315
ENSG00000160741;clean;1:153951666-153952017	59.1666666666667	-0.400589502940679	0.667950401843167	-0.599729413793715	0.548686582099616	0.913309619698013
ENSG00000160741;clean;1:153952262-153952396	74.3333333333333	-2.18615574469557	1.18438463742521	-1.84581568826167	0.0649189718839182	0.529909337180615
ENSG00000160741;clean;1:153952635-153952804	108.583333333333	-0.397346680658175	0.442638304893226	-0.897678028009853	0.369357226627464	0.841752744501504
ENSG00000160741;clean;1:153952834-153953265	82.5833333333333	-0.00070614238359914	0.504682083461515	-0.00139918258788948	0.998883614179639	0.999999941606679
ENSG00000160741;clean;1:153953369-153953537	70.6666666666667	-1.20887689952212	0.551355268533751	-2.19255526973915	0.0283394368664271	0.403224851401406
ENSG00000160741;clean;1:153953606-153954254	70.9166666666667	-0.197353847020314	0.544173674044556	-0.362667024212118	0.716853635812847	0.953893357046925
ENSG00000160741;clean;1:153954316-153954872	83.75	-0.196189155354585	0.570951355197919	-0.343617987011479	0.731133595852469	0.957171486009106
ENSG00000160741;clean;1:153954989-153955064	71.75	-0.101783278868246	0.620081066577071	-0.164145116428249	0.869616905682298	0.981150057314767
ENSG00000160741;clean;1:153955166-153958344	103.333333333333	-0.692944918038315	0.595376789127295	-1.16387627245939	0.244474156558573	0.766933003257311
ENSG00000143578;anti-over;1:153968310-153968521	78	-1.35001780707718	0.554569475601779	-2.43435289259698	0.0149184425573101	0.323842437665328
ENSG00000143578;known-exon+anti-near+anti-over;1:153968639-153968929	66.5833333333333	-0.568107900044982	0.551272139425252	-1.03053983580103	0.302756662243386	0.807786777246814
ENSG00000143578;known-exon+anti-near+anti-over;1:153968699-153968929	66.5833333333333	-0.568107900044982	0.551272139425252	-1.03053983580103	0.302756662243386	0.807786777246814
ENSG00000143578;anti-over;1:153969455-153972743	43.4166666666667	-0.108951889273046	0.753384309052395	-0.144616615934151	0.88501357753301	0.981914994228087
ENSG00000143578;known-exon+anti-near+anti-over;1:153972836-153972971	43.5833333333333	0.252886890453258	0.632403685540375	0.399882063048338	0.689243384143579	0.947509319154021
ENSG00000143578;anti-over;1:153973078-153973194	40.6666666666667	0.44562545504641	0.823110734445568	0.541391864299492	0.588237513644769	0.926151194879711
ENSG00000143578;anti-over;1:153973464-153973619	48	1.39348059013722	0.732581782440611	1.90215020839695	0.0571515201118523	0.508989819187835
ENSG00000143578;anti-over;1:153973716-153973871	66.5	-2.72199085727272	1.02281193832644	-2.66128185962175	0.00778437631269473	0.256094514339569
ENSG00000143543;anti-near;1:153977013-153977169	377.5	-0.867335776428845	0.337304043739298	-2.571376752006	0.0101295063107434	0.287196244030264
ENSG00000143543;known-exon+anti-near;1:153977389-153977543	74.5833333333333	-0.506534540518269	0.665611321794368	-0.761006497234367	0.446653186522595	0.879460314507133
ENSG00000143569;clean;1:154260029-154260891	468.833333333333	0.192669636152382	0.362652443252003	0.531279024138542	0.595225438767004	0.926151194879711
ENSG00000143569;clean;1:154261697-154263102	450.416666666667	0.659440971470235	0.415815681757526	1.58589731075793	0.112762605972762	0.635121393827426
ENSG00000143569;known-exon;1:154268954-154269361	114.333333333333	-0.615501763091518	0.451215664105734	-1.36409662175932	0.172537157882854	0.704085145922039
ENSG00000143575;clean;1:154275001-154275077	689.916666666667	-0.407917511262538	0.438269751849817	-0.930745299078546	0.351985331363988	0.8331327895419
ENSG00000143515;clean;1:154330454-154330814	20.5833333333333	-2.40651237746782	1.40463020358895	-1.7132711309489	0.0866626708786276	0.582165254565706
ENSG00000143515;clean;1:154331505-154331605	23.9166666666667	3.9503742232279	1.45018093296166	2.72405610461322	0.00644855509284609	0.23827092109628
ENSG00000143515;clean;1:154331678-154331953	27.9166666666667	-2.63557383901334	1.35547260761782	-1.94439476253617	0.0518478649688343	0.494399399306707
ENSG00000143515;clean;1:154334591-154337347	22.5833333333333	-1.38342499551697	1.38287556357505	-1.00039731119444	0.317118270704331	0.815637673703604
ENSG00000143515;clean;1:154343301-154343452	30.6666666666667	-1.63764131421264	1.40761356283473	-1.163416833605	0.244660422950424	0.76698676882821
ENSG00000143515;clean;1:154344500-154344640	42.25	0.0571326044497823	1.1305330251788	0.0505359889338451	0.95969527100956	0.99313141090658
ENSG00000143515;clean;1:154344785-154344970	41.5	0.0182051712363123	0.67990276187227	0.0267761395558685	0.978638284269457	0.997405847675888
ENSG00000143515;clean;1:154345154-154345321	32.0833333333333	-2.31455209818421	1.34248414516104	-1.72408151450203	0.0846931286934392	0.579157854373507
ENSG00000143515;clean;1:154345545-154345799	31.9166666666667	0.960233891671551	0.707136923327633	1.3579179081088	0.174489734257291	0.706468002791504
ENSG00000143515;clean;1:154345883-154346230	41.0833333333333	0.46177833294589	0.762639429862102	0.605500207390781	0.544846686923885	0.911116884376886
ENSG00000143515;anti-near;1:154348538-154348839	21.6666666666667	3.19928303809101	1.65293254519393	1.93551941813552	0.0529265881493325	0.499707537994238
ENSG00000160712;clean;1:154434700-154434989	46.0833333333333	1.51351806570238	0.980914304147157	1.54296665804898	0.122838865898845	0.654435208967051
ENSG00000160712;clean;1:154436110-154448124	17.75	-1.66765929112175	1.47702305717962	-1.12906787948601	0.258869199996166	0.780780824359393
ENSG00000160712;clean;1:154449980-154454487	40.1666666666667	-0.39873504123965	0.658074217737348	-0.605911963259431	0.544573214898217	0.911116884376886
ENSG00000160710;clean;1:154585344-154585752	388.083333333333	0.262489857162409	0.33965339141044	0.772816829746339	0.43963079179676	0.875125623480557
ENSG00000160710;clean;1:154585865-154586180	299.5	0.34456606727639	0.443327165682603	0.777227505889138	0.437024556822127	0.874142501328503
ENSG00000160710;clean;1:154588258-154588550	312.5	0.0162355424230962	0.389002583480792	0.0417363357276982	0.966708887464188	0.994733929005833
ENSG00000160710;clean;1:154589462-154589756	242.416666666667	-0.841745417278567	0.464224964612074	-1.81322738207749	0.0697967582030596	0.541274936975194
ENSG00000160710;clean;1:154589928-154590183	313.25	-0.944090790351059	0.427499311629745	-2.20840306561413	0.0272161882935956	0.397536856725614
ENSG00000160710;clean;1:154589928-154590261	313.25	-0.944090790351059	0.427499311629745	-2.20840306561413	0.0272161882935956	0.397536856725614
ENSG00000160710;clean;1:154598585-154601040	197.833333333333	-0.382615706691025	0.411932772962085	-0.928830459251278	0.352976956484882	0.833820241551786
ENSG00000160710;known-exon;1:154602248-154602384	192.5	-0.0871253751868048	0.410298438402438	-0.212346348492188	0.83183683892657	0.97609980968703
ENSG00000163346;clean;1:154951921-154953670	249	0.193146049625539	0.404666455291962	0.477296912308152	0.633150709359167	0.934843720348803
ENSG00000163346;clean;1:154951535-154953670	229.833333333333	0.151699880109667	0.405310193978718	0.374280939298635	0.708195311484289	0.95195790712015
ENSG00000163348;clean;1:154961026-154961473	52.3333333333333	-0.340248205487711	0.417062011498886	-0.815821619103806	0.414602166494949	0.86454714881127
ENSG00000160691;clean;1:154963931-154965542	1422.08333333333	-0.339661978580411	0.296683756295735	-1.14486206734498	0.252266299448491	0.775115390586076
ENSG00000160691;clean;1:154964368-154965542	1385.66666666667	-0.330941589217396	0.294686277459884	-1.12303020035417	0.261424668368033	0.781719920009561
ENSG00000160688;known-exon;1:154983633-154983841	478.75	-0.117198628581971	0.345403926091323	-0.339308906844865	0.73437703354655	0.957729632894858
ENSG00000160688;clean;1:154988849-154989559	105.916666666667	-0.683240504798334	0.651825280696652	-1.04819577428495	0.294548417072128	0.803215699905465
ENSG00000160688;known-exon;1:154990257-154990338	88.1666666666667	-0.494633890980273	0.467468080312939	-1.05811265370065	0.29000408620839	0.799439384742309
ENSG00000160685;anti-near;1:155002943-155014014	147.25	-1.32098767467721	0.524702496615758	-2.51759365201683	0.01181595522394	0.302563714594162
ENSG00000160685;anti-near;1:155002943-155014654	168.333333333333	-1.18506739683068	0.507605337818417	-2.33462359147731	0.0195630930197018	0.354587676094702
ENSG00000160685;clean;1:155010397-155010915	28.9166666666667	0.357501682226518	0.636586664744856	0.561591535018731	0.574394349144678	0.92191896030524
ENSG00000160685;anti-near;1:155011015-155014654	171.666666666667	-1.20615791715936	0.467233635540248	-2.5814877727386	0.00983754761726042	0.286453911233693
ENSG00000160685;anti-near;1:155015814-155016219	93	-2.37330418426487	0.618249318761678	-3.83874937220874	0.000123662578329991	0.0239013604520303
ENSG00000143537;clean;1:155051465-155052670	169.25	-0.973458642399599	0.528001548083175	-1.84366626562665	0.0652317922192302	0.530652120771804
ENSG00000143537;clean;1:155060343-155060762	238.833333333333	-1.18030918015831	0.477962940372648	-2.4694575258033	0.01353180817189	0.317861304578602
ENSG00000143537;clean;1:155060343-155061417	239.833333333333	-0.559005039155836	0.450018604384397	-1.24218206471825	0.214169395468794	0.747007584882317
ENSG00000143537;clean;1:155060832-155061113	75.4166666666667	-0.431017907575268	0.470563295783921	-0.915961596318782	0.359687037799559	0.837880304416378
ENSG00000143537;clean;1:155061489-155061575	28.25	-3.17401560652061	0.72217367771773	-4.39508625757641	1.10728775954065e-05	0.00390484057096958
ENSG00000143537;clean;1:155061489-155061903	42.1666666666667	-1.12634156286115	0.517012502086553	-2.17855769118826	0.0293645420938399	0.407042518185184
ENSG00000243364;clean;1:155063936-155066729	19.9166666666667	-0.390583553192017	0.867909599916338	-0.450027921375299	0.652690307885074	0.938503960741686
ENSG00000243364;clean;1:155067016-155067371	48.5833333333333	-0.0589186960131973	0.570254298655641	-0.103320038362002	0.917708972414605	0.988737098917617
ENSG00000243364;clean;1:155067440-155068852	48	-0.473256192331374	0.656628223552109	-0.720736903100567	0.471071402844889	0.886442285467294
ENSG00000243364;clean;1:155067440-155069018	48	-0.473256192331374	0.656628223552109	-0.720736903100567	0.471071402844889	0.886442285467294
ENSG00000143590;clean;1:155085642-155085876	29.3333333333333	-0.962743006963695	0.730317229705584	-1.31825317520142	0.1874189101319	0.722259875874488
ENSG00000251246;clean;1:155085942-155086127	28.5833333333333	-2.77258283922161	1.33769990932721	-2.07264934376505	0.0382049252921706	0.451208697589848
ENSG00000169242;clean;1:155128069-155131338	257.333333333333	2.31989858739131	0.426690772603291	5.43695513553607	5.41987781554515e-08	3.89089157036689e-05
ENSG00000169242;clean;1:155129878-155131338	318.666666666667	2.12363816002335	0.368549380586548	5.76215365399222	8.30473389407085e-09	7.94921219070086e-06
ENSG00000169242;clean;1:155131634-155133502	280.25	1.82453115620734	0.382420537645342	4.77100724621494	1.83306945087348e-06	0.00089869583004897
ENSG00000169242;clean;1:155131634-155133729	291.666666666667	1.8856640087165	0.389936686553624	4.83582097745806	1.32597219769308e-06	0.000701404398574435
ENSG00000169242;known-exon;1:155133568-155133729	317.75	1.96208547441222	0.412948788871321	4.75140145046805	2.02011609688557e-06	0.000944333806127833
ENSG00000169242;anti-near;1:155133780-155133954	298.5	2.05038711057654	0.444137626443325	4.61655799576393	3.90157024139178e-06	0.00174278807604925
ENSG00000169241;anti-near;1:155135991-155136298	440.5	0.264435883789958	0.321245257523741	0.823158871910865	0.410417653721759	0.862189814906062
ENSG00000169241;anti-near;1:155135972-155136827	197.666666666667	0.155211160940819	0.398120518089472	0.389859738165862	0.696640267130737	0.949463469482325
ENSG00000169241;anti-near;1:155136376-155136827	295.583333333333	0.577120687197921	0.408985998890024	1.41110133052038	0.158214737756551	0.691562182171552
ENSG00000169241;anti-near;1:155136376-155137560	296	0.470205463510232	0.380679830746777	1.23517303921207	0.216766110972883	0.747394057676925
ENSG00000169241;anti-near;1:155136396-155137978	278.666666666667	0.443292082843049	0.401719052258483	1.10348782401741	0.269815376298721	0.78896315446071
ENSG00000169241;anti-near;1:155136951-155137560	220.416666666667	0.482588751698748	0.398943068589761	1.20966822009133	0.226406229132929	0.753608081507575
ENSG00000169241;anti-near;1:155136951-155137578	140.666666666667	0.254775817911575	0.411998785298219	0.618389730754083	0.536318465481344	0.90945082501079
ENSG00000169241;anti-near;1:155136951-155137978	278.416666666667	0.433208835360869	0.40490113317512	1.06991262771672	0.284658638551084	0.79728874162601
ENSG00000273088;anti-near;1:155172892-155173316	901.833333333333	-0.462318423627194	0.364385077761043	-1.26876332715901	0.204525488508454	0.738488745196413
ENSG00000163463;anti-near;1:155172892-155173220	928	-0.409999330386674	0.364465966560955	-1.12493173026652	0.260617964908844	0.781327146032351
ENSG00000185499;anti-near;1:155186209-155186729	172.25	0.214467352763223	0.476657811894263	0.449939867576949	0.65275379988211	0.938503960741686
ENSG00000185499;anti-near;1:155186209-155187224	174.75	0.0690477551193674	0.461422748144182	0.149640986269259	0.881047869872863	0.981914994228087
ENSG00000185499;anti-near;1:155186804-155187224	178.5	-0.336537805011898	0.460311074201915	-0.7311095123996	0.464712264514471	0.884619015203626
ENSG00000185499;anti-near;1:155187374-155187454	179.583333333333	0.864055063753988	0.581641004855566	1.48554702392166	0.137398976457696	0.673141259419288
ENSG00000185499;anti-near;1:155187576-155187721	198.25	1.35786103130391	0.591726805110594	2.29474314764248	0.0217478484955712	0.371882524389741
ENSG00000185499;anti-near;1:155187858-155188007	214.416666666667	1.30627147110922	0.554021389074619	2.35779971111058	0.018383608699569	0.348494028434791
ENSG00000185499;anti-near;1:155188063-155188162	201.666666666667	1.32991676860095	0.537940643581171	2.47223701066245	0.0134270464908335	0.317152833739416
ENSG00000169231;anti-over;1:155195899-155195986	40.6666666666667	-2.75557972124049	0.680109307991422	-4.0516718251932	5.0852959910697e-05	0.0126790116315272
ENSG00000169231;anti-over;1:155196126-155197040	29.5833333333333	-0.442250075294527	0.626834972233123	-0.705528719495332	0.480481265765605	0.889643216652339
ENSG00000169231;anti-over;1:155197213-155197462	26.5	0.0900168688354278	0.707431184117003	0.127244700059108	0.898746727362277	0.984902299651198
ENSG00000169231;anti-over;1:155197659-155197879	38	-0.890653174006879	0.582148617576874	-1.52994123341582	0.126031275814691	0.65814983477302
ENSG00000169231;anti-over;1:155197928-155198041	39.4166666666667	-0.528717972525561	0.523924256576032	-1.00914963544703	0.31290287652414	0.814088976348089
ENSG00000169231;anti-over;1:155199856-155199994	51.5	-0.832404004703934	0.816357439472784	-1.01965629815478	0.307891494697415	0.810795868544094
ENSG00000169231;anti-over;1:155201004-155201093	49.1666666666667	-2.50186661278205	1.21793139098702	-2.0541933899532	0.0399569779203763	0.460075635507419
ENSG00000169231;anti-over;1:155201204-155201416	20.6666666666667	-0.952470783563704	0.715871474223038	-1.33050529020933	0.183351844505774	0.718156686311088
ENSG00000169231;anti-over;1:155202960-155203085	15.9166666666667	-0.417463429396383	0.866325174600147	-0.481878446611069	0.62989229805875	0.933798002126032
ENSG00000169231;known-exon+anti-near+anti-over;1:155203137-155203222	18.0833333333333	0.980491714493666	0.893963274805702	1.09679194003442	0.272732354351461	0.790069304113959
ENSG00000169231;anti-over;1:155203305-155203512	24.1666666666667	0.306302295531884	0.678270001900875	0.451593457875863	0.651561883845373	0.938503960741686
ENSG00000169231;anti-over;1:155203305-155204854	28.9166666666667	-0.12037943932241	0.583309490981823	-0.206373188133435	0.836499412805884	0.976507038551082
ENSG00000169231;anti-over;1:155203539-155204854	26.6666666666667	0.206647022192873	0.604813883122805	0.341670434425055	0.732598924398333	0.957288628962549
ENSG00000169231;anti-over;1:155203539-155205059	27.8333333333333	-0.178018237875933	0.550083554373522	-0.323620359962723	0.746225471792354	0.958546856523419
ENSG00000169231;anti-over;1:155203539-155206199	28	0.160499538251483	0.553548215815529	0.289946808003025	0.771856931343861	0.963075990114058
ENSG00000169231;anti-over;1:155205316-155206192	26.5833333333333	0.431792173044184	0.605930000197636	0.712610652886218	0.476086717919921	0.887672270794004
ENSG00000169231;anti-over;1:155205316-155206199	27.3333333333333	0.531434926453995	0.595095305414964	0.89302490142049	0.371843837590053	0.843905044475186
ENSG00000169231;anti-near;1:155206406-155207797	27.8333333333333	0.934411641675142	0.656983317017681	1.4222760570494	0.154946126744093	0.689522270020593
ENSG00000169231;anti-over;1:155206406-155208905	24.25	0.924852821234303	0.662108498493716	1.3968297089349	0.162464786107094	0.695731469212885
ENSG00000173171;anti-over;1:155211546-155212126	348.833333333333	-0.734698587965769	0.412925307218201	-1.77925299109249	0.0751982941546541	0.555312604997319
ENSG00000173171;anti-over;1:155212567-155212693	41.8333333333333	0.255172640575912	0.56225844202504	0.453835143242807	0.649947487122247	0.938503960741686
ENSG00000160766;anti-near;1:155214684-155215053	37.3333333333333	0.00518088910720948	0.724730823964475	0.00714870809394943	0.994296204763344	0.999335346931445
ENSG00000160766;anti-near;1:155215162-155215562	26.3333333333333	-0.130775266471236	0.61544519007145	-0.212488891912623	0.831725642896323	0.97609980968703
ENSG00000160766;known-exon+anti-near;1:155215651-155215761	24	-0.874029918855474	0.603271465524661	-1.4488169403062	0.147388711639899	0.683978685128214
ENSG00000160766;anti-near;1:155215787-155216383	23	1.92764649885313	1.15692616012864	1.6661793684731	0.0956776939821788	0.595269135024976
ENSG00000160766;anti-near;1:155217373-155217518	25.0833333333333	0.576192531259241	0.74117257677705	0.777406705688956	0.436918857435615	0.874142501328503
ENSG00000177628;known-exon+anti-near;1:155235311-155235680	120.166666666667	-0.419295225987863	0.598380211191814	-0.700717066082013	0.483479603445653	0.890024988952358
ENSG00000160767;clean;1:155250821-155251094	83.4166666666667	-0.656876091734064	0.455930435524488	-1.44073753483558	0.149658846549401	0.685456206038383
ENSG00000160767;clean;1:155251164-155251501	134.833333333333	-0.406453290541294	0.488030398642296	-0.832844207393741	0.404932598950622	0.861401094639183
ENSG00000160767;clean;1:155251601-155251732	93.6666666666667	-0.178572409606027	0.615312954840787	-0.290213960556435	0.771652556620865	0.962996712028062
ENSG00000160767;clean;1:155251905-155253624	83	-1.33101197642422	0.546001623398514	-2.43774362453267	0.0147792516340388	0.323261955490548
ENSG00000160767;clean;1:155251908-155253624	83	-1.33101197642422	0.546001623398514	-2.43774362453267	0.0147792516340388	0.323261955490548
ENSG00000160767;clean;1:155253978-155254083	87.4166666666667	-0.420158602682162	0.520244030044802	-0.807618306828007	0.419310344748614	0.866769458616719
ENSG00000160767;clean;1:155254194-155254399	80.1666666666667	0.256688706365984	0.50079296935654	0.512564516821788	0.608255979348303	0.928716554567432
ENSG00000160767;clean;1:155254456-155254652	90.0833333333333	-1.12323805295277	0.685240928435801	-1.63918704552103	0.101174310935916	0.60810489818796
ENSG00000116521;clean;1:155256419-155256673	255.083333333333	-0.154211780413296	0.389231527005366	-0.3961955024552	0.691960808949494	0.948707178902915
ENSG00000116521;clean;1:155256791-155257284	305.083333333333	0.64999730132254	0.382041721533361	1.70137779380146	0.0888720683996636	0.584531286332333
ENSG00000116521;clean;1:155256791-155257297	305.083333333333	0.64999730132254	0.382041721533361	1.70137779380146	0.0888720683996636	0.584531286332333
ENSG00000116521;clean;1:155256791-155258825	327	0.308508597837013	0.398610022335889	0.773960965730681	0.438953874933173	0.874644314039623
ENSG00000116521;clean;1:155257386-155257497	272.25	-0.105628381222049	0.412299967256707	-0.256193038104907	0.797801784078002	0.969328325060291
ENSG00000116521;clean;1:155257657-155258790	322.416666666667	0.157402550037958	0.405914321766189	0.387772841699889	0.698184145168674	0.949463469482325
ENSG00000116521;clean;1:155257657-155258825	325.75	0.166169959647636	0.405862857052313	0.409423914409143	0.682228592694101	0.946911228286452
ENSG00000176444;clean;1:155263400-155263949	272.333333333333	-0.376407573231278	0.399845128542321	-0.941383416633117	0.346508408788891	0.829640116457358
ENSG00000176444;known-exon;1:155264040-155264220	268.75	0.104726347300137	0.393314320089529	0.26626629632071	0.790034128048947	0.967582262055677
ENSG00000176444;known-exon;1:155264300-155264467	234.916666666667	0.159062382358578	0.391758713831573	0.406021300210218	0.684726949907169	0.947033900835274
ENSG00000176444;clean;1:155265954-155266728	216	-0.391889232367393	0.428809888276367	-0.913899709595364	0.360769546282639	0.838268708455678
ENSG00000176444;clean;1:155268126-155268292	192.916666666667	-0.268130414049502	0.385098076396831	-0.696265264574322	0.486262722102358	0.892008727305056
ENSG00000176444;known-exon;1:155268359-155268707	147.333333333333	-0.35046719118302	0.375414800381266	-0.933546548583302	0.350537848398493	0.832879585184173
ENSG00000176444;clean;1:155270977-155273200	149.833333333333	-1.59208412103832	0.589547855369289	-2.70051719557362	0.00692317580661551	0.245436961003136
ENSG00000143630;clean;1:155282840-155283973	11.5	0.261921212582913	0.806590646506854	0.324726320243397	0.745388212597874	0.958546856523419
ENSG00000143630;known-exon+anti-near;1:155284135-155284538	19.1666666666667	1.0861491499973	1.30840193143477	0.830134168944748	0.406462930239283	0.861671579059203
ENSG00000143630;anti-near;1:155284757-155285164	10.75	0.0155515108169498	0.799701384556911	0.0194466473577089	0.984484798222792	0.998058029861048
ENSG00000143630;known-exon+anti-near+anti-over;1:155289007-155289390	13.0833333333333	2.11255212062692	0.868246192904853	2.43312569394523	0.0149691034778046	0.323842437665328
ENSG00000160752;anti-over;1:155312395-155317940	3090.58333333333	-0.383538841816919	0.308363486205637	-1.24378812334853	0.21357755262398	0.746759851329731
ENSG00000160753;clean;1:155325178-155325315	65.75	-0.0594114915266071	0.459016155689063	-0.129432245009808	0.897015634437592	0.984817691534402
ENSG00000160753;clean;1:155325490-155325566	36.75	-1.28572393186334	0.887213898624917	-1.44917018754561	0.147290060904641	0.683978685128214
ENSG00000160753;clean;1:155325672-155325863	69.0833333333333	-0.676489998651896	0.681842516785228	-0.992149920250546	0.321124397822481	0.817407393285714
ENSG00000160753;clean;1:155325910-155326579	79.8333333333333	-1.77417030104977	0.723304273851435	-2.45286854397072	0.0141722119636612	0.321717816419048
ENSG00000116539;clean;1:155337751-155338088	267.666666666667	-0.746845451449693	0.3806892139012	-1.9618245649679	0.0497829126829425	0.485897475307234
ENSG00000116539;clean;1:155346469-155347655	66.4166666666667	0.597678052000242	0.614148487888672	0.973181671512288	0.330463018488692	0.822165225226614
ENSG00000125459;anti-near;1:155612100-155612181	83.4166666666667	-0.321510104510264	0.437732676898923	-0.734489613130948	0.462650388327709	0.884481138145221
ENSG00000163374;known-exon;1:155660913-155661306	185	-0.312720693976461	0.378045197283854	-0.827204514759794	0.40812115313918	0.861671579059203
ENSG00000163374;clean;1:155670464-155672271	162.666666666667	0.295665866633458	0.422021464812595	0.700594380346868	0.483556186475733	0.890024988952358
ENSG00000163374;clean;1:155670464-155672520	162.666666666667	0.295665866633458	0.422021464812595	0.700594380346868	0.483556186475733	0.890024988952358
ENSG00000163374;clean;1:155670464-155672559	162.666666666667	0.295665866633458	0.422021464812595	0.700594380346868	0.483556186475733	0.890024988952358
ENSG00000163374;clean;1:155679512-155679927	191.166666666667	0.536623488179654	0.442680115460647	1.21221502714494	0.225430080675145	0.752469287886265
ENSG00000163374;clean;1:155679512-155680381	192	0.608129436348939	0.429846884872772	1.41475827265547	0.157139382362103	0.691041979942772
ENSG00000163374;clean;1:155679512-155680415	192	0.608129436348939	0.429846884872772	1.41475827265547	0.157139382362103	0.691041979942772
ENSG00000163374;clean;1:155680008-155680415	184.416666666667	0.633145024495306	0.429084450835403	1.47557205408541	0.140058811891671	0.677411496110319
ENSG00000163374;anti-over;1:155680456-155688070	147.333333333333	-0.0395758926492408	0.48448781970269	-0.0816860425377192	0.934896377705746	0.991146226269726
ENSG00000163374;anti-over;1:155680456-155688658	147.333333333333	-0.0395758926492408	0.48448781970269	-0.0816860425377192	0.934896377705746	0.991146226269726
ENSG00000163374;anti-over;1:155680456-155688929	147.333333333333	-0.0395758926492408	0.48448781970269	-0.0816860425377192	0.934896377705746	0.991146226269726
ENSG00000132676;clean;1:155725411-155725991	18.0833333333333	-1.26534350286672	0.79055592681514	-1.60057430467231	0.109471237216259	0.628572329230532
ENSG00000132676;clean;1:155736694-155736945	616.333333333333	-0.253811098016203	0.365003893893454	-0.695365452978679	0.486826305051692	0.892008727305056
ENSG00000116580;anti-near;1:155750733-155751766	65.75	0.0138621193812959	0.500134808701563	0.0277167658401629	0.977888051633865	0.997405847675888
ENSG00000116580;anti-near;1:155751869-155751959	58	0.246915021645285	0.636849523561734	0.38771328627892	0.698228222412192	0.949463469482325
ENSG00000116580;anti-near;1:155752587-155753203	53.25	-0.135681861962408	0.575426601985043	-0.235793516487329	0.813592899419825	0.971719006015324
ENSG00000116580;anti-near;1:155752590-155753203	51.5	-0.151628521151861	0.579963596967184	-0.261444894032617	0.793749440112301	0.968614678336762
ENSG00000116580;anti-near;1:155753414-155754374	55.0833333333333	-0.0537360801014621	0.431098538771475	-0.12464918172675	0.900801290611448	0.98516935708215
ENSG00000116580;anti-near;1:155754488-155756957	54.3333333333333	-0.203783639658516	0.56376901824686	-0.361466545806681	0.717750709353933	0.954010911110454
ENSG00000116580;clean;1:155757077-155757179	63.8333333333333	-0.722278553360794	1.23415683509983	-0.585240491985259	0.558386021648572	0.915853457412355
ENSG00000116580;clean;1:155773210-155775001	39.25	0.122857085675248	0.703501168805361	0.174636647560765	0.861365150475328	0.981150057314767
ENSG00000116580;known-exon;1:155815900-155816211	41.6666666666667	-0.940217195807541	0.82048422720812	-1.14592964084982	0.25182426561275	0.774349022958834
ENSG00000143622;clean;1:155910506-155910655	109.916666666667	0.84014796349917	0.448431517833734	1.87352567802933	0.060995830292582	0.521734972217528
ENSG00000143622;known-exon;1:155910804-155910877	159	0.467937442507285	0.402324106733853	1.16308576760685	0.244794705962138	0.767132556068999
ENSG00000143622;clean;1:155910804-155911242	166.75	-0.0650713921032744	0.380303517029252	-0.171103839931802	0.864142116571362	0.981150057314767
ENSG00000132680;known-exon;1:155914320-155915872	204.833333333333	-0.687769924657569	0.356314699154872	-1.93023169206564	0.0535781364015076	0.500260562483026
ENSG00000132680;clean;1:155916737-155917498	110.833333333333	0.114025489795309	0.450907682693576	0.252879900191892	0.80036102209056	0.96940904655327
ENSG00000132680;clean;1:155917672-155921374	58.75	-0.281957933419074	0.549444572435508	-0.513169021161218	0.607833093904752	0.928635176756056
ENSG00000132680;clean;1:155921628-155921860	119.083333333333	-0.020880551537782	0.502778034775612	-0.0415303575206917	0.966873091922732	0.994733929005833
ENSG00000132680;clean;1:155921918-155923626	112.083333333333	-0.098598889124492	0.431019770791655	-0.228757230656485	0.819057610327097	0.972953145793724
ENSG00000116584;clean;1:155950482-155950828	34.6666666666667	0.386832889209454	0.784875098353603	0.492859169593857	0.62211209904156	0.932796904582604
ENSG00000116584;clean;1:155951986-155952115	119.916666666667	1.41873184404879	1.05982565825038	1.33864643963321	0.180685800276614	0.714813082338166
ENSG00000116584;clean;1:155961909-155962104	83.5833333333333	-0.034161484658857	0.490352446015337	-0.0696672055711301	0.944458544500111	0.992787586958919
ENSG00000116584;clean;1:155965412-155965630	81.3333333333333	-0.956857226688529	0.557797565099172	-1.71542022869606	0.0862682092593187	0.58163840747225
ENSG00000116584;clean;1:155965760-155966415	71.1666666666667	1.34214621422381	0.662404815394335	2.02617218811253	0.0427471426199915	0.468774903992294
ENSG00000160803;clean;1:156041671-156041871	73.75	-1.74135200464029	0.571163854340243	-3.04877836965321	0.00229773926439486	0.155511302874078
ENSG00000160803;clean;1:156042236-156042773	114	-0.288434363365324	0.426616682950074	-0.676097243480464	0.498978906680818	0.896296081710634
ENSG00000160803;clean;1:156042913-156043997	85.5833333333333	-0.960299468966921	0.44580599965604	-2.15407479869683	0.0312343065181714	0.417605399189561
ENSG00000160803;clean;1:156050359-156051109	59.4166666666667	0.136092436166376	0.479311230333835	0.283933335072473	0.776461469637229	0.963656786536982
ENSG00000160803;clean;1:156050553-156051109	59.4166666666667	0.136092436166376	0.479311230333835	0.283933335072473	0.776461469637229	0.963656786536982
ENSG00000160803;clean;1:156051857-156053593	194.333333333333	0.520832345263483	0.463926960472322	1.12266022378442	0.261581827306835	0.781867109396981
ENSG00000160789;known-exon;1:156114911-156114963	29.4166666666667	1.55114955855293	0.807388586160118	1.9211933202203	0.0547073399846603	0.50213344339345
ENSG00000160789;known-exon;1:156137743-156138487	135.083333333333	0.416961663030592	0.449089882355587	0.928459267092649	0.353169387529913	0.833820241551786
ENSG00000160789;clean;1:156138757-156139079	244.333333333333	0.700398968778542	0.373235197501423	1.87656194664189	0.0605781569812788	0.520548109973414
ENSG00000160785;known-exon;1:156199721-156199834	142.5	-0.217216547162796	0.502504405938014	-0.432267945506513	0.665546681530678	0.942920344336634
ENSG00000160785;clean;1:156208013-156210239	98.6666666666667	0.00246696303547578	0.475433802196525	0.00518886756490242	0.995859901260164	0.999455914093392
ENSG00000160783;anti-near;1:156236483-156239547	112.166666666667	-0.212450297954019	0.544603232246585	-0.390101059587223	0.696461819346518	0.949463469482325
ENSG00000242252;anti-near;1:156242591-156242761	15.25	1.41427311990638	0.875470943462055	1.61544267170493	0.106214865704302	0.623485857127282
ENSG00000242252;anti-near;1:156242831-156243032	16	0.533197444246526	0.865380236755971	0.616142386432709	0.537800549237721	0.910036942522723
ENSG00000160781;anti-near;1:156244911-156245141	21.5833333333333	-0.802766763677293	0.984558081597089	-0.815357446840612	0.414867734578071	0.86466837173136
ENSG00000160781;anti-near;1:156245238-156245534	20.0833333333333	0.784629786416209	0.765287423052728	1.02527463901906	0.305233618743287	0.810074065270505
ENSG00000160781;anti-near;1:156246250-156246680	39.8333333333333	0.645467446729824	0.48211969313781	1.33881161860219	0.180632007430411	0.714813082338166
ENSG00000160781;anti-near;1:156246250-156246689	39.8333333333333	0.645467446729824	0.48211969313781	1.33881161860219	0.180632007430411	0.714813082338166
ENSG00000160781;anti-near;1:156246250-156247956	47.5	0.240016068914434	0.441703736844258	0.543387001045595	0.586863373791164	0.925851581895034
ENSG00000160781;anti-near;1:156246756-156247509	35.3333333333333	0.262661093971872	0.523371054930838	0.501864005464692	0.615763186263863	0.930189353737268
ENSG00000160781;anti-near;1:156246756-156247914	34.75	0.149378039148177	0.528378318774828	0.282710387312155	0.777398853032681	0.964003352548422
ENSG00000160781;anti-near;1:156246756-156247956	34.75	0.149378039148177	0.528378318774828	0.282710387312155	0.777398853032681	0.964003352548422
ENSG00000160781;anti-near;1:156247632-156247956	26.4166666666667	0.470402921117735	0.8403654156464	0.559759971507045	0.575643170113707	0.92206577117345
ENSG00000198952;clean;1:156250670-156250857	100.833333333333	0.755581238122246	0.671503500035927	1.12520819039934	0.260500823237808	0.781327146032351
ENSG00000198952;clean;1:156250996-156251402	163.416666666667	0.532372733085581	0.415020300955211	1.28276311269659	0.199575081058249	0.735708540926715
ENSG00000163472;known-exon+anti-near;1:156285267-156285524	20.4166666666667	-0.328127567887878	1.00259585336948	-0.327278002183156	0.743457628832488	0.958323106013797
ENSG00000163472;known-exon+anti-near;1:156285983-156286259	27.0833333333333	-0.578676601944083	0.593819109394385	-0.974499797647561	0.329808439562612	0.821598642167315
ENSG00000163472;anti-over;1:156286473-156291384	12.1666666666667	-0.597238484014179	1.22539827363893	-0.487383160938056	0.625986824488275	0.933154144072788
ENSG00000198715;anti-near;1:156293209-156293319	40.5833333333333	0.565453182726744	1.03383052843321	0.546949589101123	0.58441336575811	0.924255945326812
ENSG00000116604;known-exon;1:156466498-156467630	136.666666666667	-0.382250484912524	1.7066854913671	-0.223972423065677	0.822778761360745	0.974436373560768
ENSG00000116604;clean;1:156467656-156467992	62.3333333333333	-0.105215331824161	0.421556691003671	-0.249587621474248	0.802906272320416	0.96940904655327
ENSG00000116604;clean;1:156468299-156468779	33.4166666666667	0.192417645352152	0.55940895647696	0.343965971807025	0.730871876967862	0.957171486009106
ENSG00000116604;clean;1:156469020-156475107	57.6666666666667	-0.218697471351416	0.580405038051136	-0.376801469687015	0.706321148459848	0.951525273291505
ENSG00000116604;clean;1:156475237-156477011	62.75	-0.244418268652432	0.582887464962442	-0.419323254220574	0.674979903869173	0.945706214763341
ENSG00000116604;clean;1:156476514-156477011	64.8333333333333	-0.155967782562682	0.535062975828902	-0.291494253215823	0.770673338419074	0.962790849941691
ENSG00000116604;clean;1:156477202-156479289	31.0833333333333	-1.11701728885142	0.954952451357836	-1.16970985022673	0.242117752789512	0.7657853433114
ENSG00000116604;clean;1:156479346-156479585	27.3333333333333	0.504156877137654	0.712284434986831	0.707802743361892	0.479067762508853	0.888955236966854
ENSG00000116604;clean;1:156479796-156480833	32.6666666666667	-0.432856342246413	1.22768606005056	-0.3525790153784	0.724404071824858	0.956110496660196
ENSG00000116604;clean;1:156480971-156482436	47	-0.694259586966936	0.867705068821332	-0.800110097213101	0.423647011510777	0.869395464867598
ENSG00000116604;clean;1:156483430-156500485	41.75	-1.05937676414539	0.891162764741012	-1.18875788583163	0.23453495469981	0.759155043781552
ENSG00000183856;clean;1:156528060-156528508	107.583333333333	-0.24239456914205	0.402436299976175	-0.602317855413142	0.546962577625149	0.912457339229257
ENSG00000183856;clean;1:156528610-156528915	79.9166666666667	-0.507631451977728	0.495024891502366	-1.02546651833426	0.305143115757399	0.809940812074407
ENSG00000183856;clean;1:156534141-156534500	67.1666666666667	-0.662995072496087	0.421410965287026	-1.57327437373281	0.11565530045527	0.641556153303882
ENSG00000183856;clean;1:156534733-156535162	46.9166666666667	0.53968860053629	0.551559166185116	0.978478164489715	0.327837885712252	0.82018328523853
ENSG00000183856;clean;1:156535247-156537180	75.4166666666667	-0.157652945891026	0.453183784288039	-0.347878612070603	0.727931348326634	0.956110496660196
ENSG00000183856;known-exon;1:156539033-156539373	104	-0.640590483547013	0.615477292363804	-1.0408027907687	0.297967084574185	0.805464815361174
ENSG00000183856;clean;1:156544223-156544388	74.5833333333333	-0.883565435837477	0.642934659122943	-1.37426941182917	0.16935805874197	0.701031408746166
ENSG00000183856;clean;1:156544472-156548072	62.9166666666667	-0.34561690464988	0.555596595151693	-0.622064475675049	0.53389947283333	0.909253012236107
ENSG00000183856;clean;1:156550351-156551704	62.4166666666667	-0.651216002019139	0.755115154281332	-0.862406214902313	0.38846402175084	0.854359926984726
ENSG00000183856;clean;1:156552095-156554234	46.5	-1.07653300580924	0.746059220075955	-1.4429591872072	0.149031968495271	0.685109633532883
ENSG00000183856;clean;1:156554392-156556532	32.25	-0.0337875489360521	0.915560843211444	-0.0369036631334495	0.97056181898042	0.996031200455681
ENSG00000183856;clean;1:156562001-156562586	97	0.731044081798518	0.426673407383764	1.71335749814141	0.0866467903528424	0.582165254565706
ENSG00000183856;clean;1:156562665-156563133	100.166666666667	-0.0102929615593429	0.474952593975197	-0.0216715556245187	0.982709953765799	0.998058029861048
ENSG00000183856;clean;1:156564691-156566026	51.1666666666667	0.859551252018583	0.686761786798759	1.25160029072855	0.210715548606827	0.74399425560324
ENSG00000160818;anti-near;1:156595849-156596080	166.5	-0.981268393700615	0.489435165269567	-2.00489965440093	0.0449737756780485	0.475563460629228
ENSG00000143319;clean;1:156723462-156724147	172.5	-1.39150520806121	0.589306882761825	-2.36125734954906	0.0182130866549028	0.348003181800245
ENSG00000143319;known-exon+anti-near;1:156727769-156728353	190.333333333333	0.0704050322693731	0.332864717298512	0.211512451186691	0.8324874173467	0.97609980968703
ENSG00000143319;known-exon+anti-near;1:156727769-156728414	206.083333333333	-0.00622112059068031	0.324792539968529	-0.0191541363335596	0.98471814478655	0.998058029861048
ENSG00000143319;known-exon+anti-near;1:156727808-156728414	206.083333333333	-0.00622112059068031	0.324792539968529	-0.0191541363335596	0.98471814478655	0.998058029861048
ENSG00000143303;anti-near;1:156729215-156731990	77.9166666666667	0.209545191369338	0.391435959668778	0.5353243262235	0.592425607790422	0.926151194879711
ENSG00000143303;anti-near;1:156729215-156732280	76.1666666666667	0.0629755924638617	0.401007500831296	0.157043427699762	0.875210622353913	0.981914994228087
ENSG00000143303;anti-near;1:156729562-156731990	79.1666666666667	0.303513439076847	0.38900697266354	0.780226218051268	0.435257732698813	0.873883822572953
ENSG00000143303;known-exon;1:156732115-156732280	88.5833333333333	-0.311697419568348	0.384585344018713	-0.810476593598899	0.417666312264553	0.866218193408591
ENSG00000143303;anti-near;1:156732473-156732984	105	0.384678455997783	0.436495717994979	0.881288040498503	0.378161937517555	0.847154756391148
ENSG00000143303;anti-near;1:156733047-156733376	105.583333333333	-0.393010898639921	0.493048124942982	-0.797104539613392	0.425390320097978	0.870588490353678
ENSG00000143303;anti-near;1:156733520-156734008	72.4166666666667	0.13949221940369	0.483263189104784	0.288646481976189	0.772851921267667	0.963075990114058
ENSG00000143303;anti-near;1:156733625-156734008	58.5	0.0834334347485976	0.511746312567059	0.163036709204748	0.870489531575768	0.981583646034137
ENSG00000143303;anti-near;1:156734493-156735724	58.3333333333333	-0.136885456438231	0.427768947276377	-0.31999858173387	0.748969405685919	0.958546856523419
ENSG00000143321;known-exon;1:156743012-156743170	4232.25	0.762051453164569	1.70247284280955	0.44761445469343	0.654431469343264	0.93895267418051
ENSG00000143294;clean;1:156787174-156791066	221.5	-0.0290713368956138	0.474015760330301	-0.0613298951818742	0.951096482695435	0.992787586958919
ENSG00000143294;clean;1:156787174-156791696	222.25	-0.132774802028159	0.467175181551951	-0.28420773891944	0.77625118510589	0.963587187424843
ENSG00000143294;clean;1:156791162-156791696	219.5	-0.117137234352828	0.450960231172658	-0.259750696969951	0.795056083892238	0.968925430982905
ENSG00000027869;clean;1:156806573-156807174	33.5833333333333	-0.235019357040123	0.77189726987919	-0.304469734783368	0.760770047042581	0.960058089447315
ENSG00000027869;clean;1:156807345-156809202	17.6666666666667	0.215228717375101	1.0082455174605	0.213468558647506	0.830961510484655	0.975765704068936
ENSG00000027869;clean;1:156809490-156809660	21.6666666666667	0.0358775690331161	0.837956471977342	0.042815552159237	0.965848566527663	0.994369000103433
ENSG00000027869;anti-over;1:156816063-156816674	33.75	-0.686033443466236	0.901410960074555	-0.761066232664283	0.446617508111194	0.879460314507133
ENSG00000027869;anti-over;1:156816094-156816674	33.75	-0.686033443466236	0.901410960074555	-0.761066232664283	0.446617508111194	0.879460314507133
ENSG00000132694;anti-near;1:156937496-156938417	51.9166666666667	0.289518442279326	0.493413350881372	0.586766535121448	0.557360515058568	0.91564270836447
ENSG00000132694;known-exon;1:156938513-156939148	49.5	2.26767306237308	0.476646207285449	4.75756027785833	1.9594675541318e-06	0.000937791840609601
ENSG00000132694;known-exon;1:156938513-156939547	67.6666666666667	-0.0095464088563701	0.428222022797646	-0.02229312914362	0.982214129670854	0.997988143784482
ENSG00000132694;known-exon;1:156939285-156939547	65.1666666666667	-0.0763029011619852	0.45815278016796	-0.166544664716456	0.867728336579294	0.981150057314767
ENSG00000132694;clean;1:156941989-156942689	38.75	1.416463462623	0.607416059930907	2.33194931129105	0.0197033579050911	0.355388395913079
ENSG00000183853;clean;1:158088454-158089453	69.1666666666667	-0.521548547337068	0.621382601383832	-0.839335614121747	0.401281003397558	0.859778786139685
ENSG00000183853;clean;1:158088454-158089501	69.1666666666667	-0.521548547337068	0.621382601383832	-0.839335614121747	0.401281003397558	0.859778786139685
ENSG00000183853;clean;1:158091556-158093338	84.6666666666667	0.55051687914993	0.449203786966347	1.22553926552532	0.220372105186552	0.749037653695504
ENSG00000183853;clean;1:158093446-158093622	81.5	1.07255094284864	0.499968137740408	2.14523858999496	0.0319337756466567	0.418984138274113
ENSG00000163565;clean;1:159049599-159051678	192.75	-1.03192871124328	0.395439824643616	-2.60957204341593	0.00906555549350065	0.278047464231434
ENSG00000163565;clean;1:159052350-159053563	11.1666666666667	0.611925032552922	1.79534070059259	0.340840617243816	0.733223571197092	0.957537087548013
ENSG00000163565;clean;1:159053724-159054820	563.25	0.862183738490306	0.404460330732504	2.13168924855705	0.0330324012587556	0.425085978042411
ENSG00000213088;anti-over;1:159203470-159204280	382.833333333333	-0.969968382672349	1.43031775796252	-0.678148877948677	0.497677302472963	0.895963993872725
ENSG00000213088;anti-over;1:159204980-159205460	182.583333333333	2.51844098915179	0.562055706585843	4.480767581651	7.43750692487283e-06	0.00282077974899752
ENSG00000158716;known-exon;1:159780993-159781098	57.5	-1.21254388013024	0.656765143751391	-1.84623665197011	0.0648578512827001	0.529747122565443
ENSG00000158716;known-exon;1:159781000-159781098	57.3333333333333	-1.17937701994536	0.66431523252167	-1.77532737804096	0.0758438473671068	0.556991927649981
ENSG00000158716;clean;1:159781367-159782152	394.083333333333	-0.93585455145208	0.334739944192374	-2.79576598995382	0.00517768755392414	0.215479705013311
ENSG00000162729;anti-near;1:160091608-160091807	66.4166666666667	-0.607992508405695	0.738180919041783	-0.823636174712992	0.410146314983127	0.862189814906062
ENSG00000162729;anti-near;1:160091938-160092281	43	-1.08996795858033	0.907921134061204	-1.20050951309484	0.229941520257627	0.756590090805127
ENSG00000162729;anti-near;1:160092695-160092923	29.8333333333333	-0.519677510806074	0.663862836972588	-0.782808559033006	0.433739540673737	0.873883822572953
ENSG00000162729;anti-near;1:160093331-160093709	37.6666666666667	-0.422942151662354	0.741162551935489	-0.570646952625808	0.568238984289129	0.919403906627528
ENSG00000162729;anti-near;1:160094171-160094868	36.5	-0.517768140100782	0.595518410085395	-0.869441030423451	0.384605949126886	0.851427773502152
ENSG00000162729;anti-near;1:160095246-160098408	15.6666666666667	-0.794401485582297	0.841044416478278	-0.944541655610425	0.344892925736454	0.828575678287136
ENSG00000132716;anti-near;1:160216908-160222655	80.6666666666667	1.4938139488631	0.591580372475244	2.52512425760983	0.0115657387201831	0.301646909965814
ENSG00000132716;anti-near;1:160218968-160222650	380.666666666667	0.708042615384343	0.322587360813753	2.19488641339899	0.0281717466692695	0.403028862137338
ENSG00000162735;known-exon;1:160277387-160278130	134.083333333333	-0.428664250736616	1.70890585187874	-0.250841349899616	0.801936770771248	0.96940904655327
ENSG00000162735;known-exon;1:160279634-160279800	142.916666666667	-1.24893584711426	1.19408444968582	-1.0459359448512	0.295590607364992	0.804380560389419
ENSG00000162736;clean;1:160351805-160352053	204.583333333333	-0.664691227884934	0.436875145710881	-1.52146725308292	0.128142623025851	0.661138312485273
ENSG00000162736;clean;1:160351805-160352125	204.583333333333	-0.664691227884934	0.436875145710881	-1.52146725308292	0.128142623025851	0.661138312485273
ENSG00000162736;clean;1:160355958-160356259	325.583333333333	-0.194157758684261	0.366247821479483	-0.530126726487949	0.596024069774995	0.926151194879711
ENSG00000162736;clean;1:160356347-160356599	352.583333333333	0.169447685412958	0.437010512384965	0.387742813069199	0.698206369370421	0.949463469482325
ENSG00000162736;clean;1:160356754-160357040	395.083333333333	-0.267549238366066	0.374465387397486	-0.714483226942599	0.474928424255748	0.887672270794004
ENSG00000215845;known-exon;1:161037826-161037912	95.25	-0.332894904761947	0.632199667908773	-0.526566086096053	0.598494948182757	0.926266319173206
ENSG00000215845;clean;1:161038075-161038550	125.416666666667	-0.942547829581627	0.45605609963415	-2.06673659301507	0.0387589810795522	0.45454742046679
ENSG00000215845;clean;1:161038075-161038879	154.5	-1.03595412797912	0.481323866861823	-2.15230159836749	0.0313736080257403	0.417757642520672
ENSG00000158773;clean;1:161040009-161040201	188.666666666667	-0.248367471401693	0.474320942901613	-0.523627461782161	0.600537677117753	0.927263900104146
ENSG00000158773;clean;1:161040323-161040575	188.333333333333	0.485005380690548	0.402232825205357	1.20578269673275	0.227901288971393	0.754826793477339
ENSG00000158773;clean;1:161040330-161040575	188.75	0.481259772941533	0.401201551888962	1.19954614002771	0.230315655001344	0.756590090805127
ENSG00000158793;known-exon+anti-near;1:161119388-161119492	121.416666666667	-0.137802545965039	0.423325759633429	-0.325523648937325	0.744784787147812	0.95838416275899
ENSG00000158793;known-exon+anti-near;1:161119388-161119508	121.416666666667	-0.137802545965039	0.423325759633429	-0.325523648937325	0.744784787147812	0.95838416275899
ENSG00000158793;anti-near;1:161119612-161119818	124.5	-0.0837321575049541	0.519418133473128	-0.161203762650859	0.871932917711472	0.981864384887308
ENSG00000158796;anti-over;1:161122523-161122984	153.833333333333	-0.189549341811356	0.485012100259705	-0.390813634772947	0.695934995840193	0.949463469482325
ENSG00000158796;anti-over;1:161122523-161123074	153.833333333333	-0.189549341811356	0.485012100259705	-0.390813634772947	0.695934995840193	0.949463469482325
ENSG00000158796;anti-over;1:161123221-161123838	150	-0.72237476742088	0.519807177926767	-1.38969756112651	0.164620735733246	0.69722743551917
ENSG00000158796;anti-over;1:161123946-161124137	135.166666666667	-0.706488637740932	0.478114772527412	-1.47765490283073	0.139500170917088	0.676830690379491
ENSG00000158796;known-exon+anti-near+anti-over;1:161124210-161124339	146.833333333333	1.19142574484944	0.505460756060235	2.35710830280058	0.018417874390432	0.348604230811746
ENSG00000158796;clean;1:161130847-161132390	300.75	-0.106135467344428	0.325729797396215	-0.325838987384153	0.744546179400369	0.95838416275899
ENSG00000158796;clean;1:161130843-161132550	238.416666666667	-0.207796779321604	0.333959626213036	-0.622221259731102	0.533796388523832	0.909248364931101
ENSG00000158796;clean;1:161130847-161132550	297	-0.110335985188937	0.328659637873133	-0.335715045215039	0.737085759213803	0.957729632894858
ENSG00000158796;anti-near;1:161131182-161132105	72.1666666666667	-0.568303503862291	1.04887212896107	-0.541823438883069	0.587940142929339	0.926151194879711
ENSG00000143258;anti-near;1:161159678-161160328	72.75	-0.304313403774279	0.476084374078257	-0.639200571040496	0.522692460683615	0.904893379405094
ENSG00000143258;anti-near;1:161159678-161160365	72.75	-0.304313403774279	0.476084374078257	-0.639200571040496	0.522692460683615	0.904893379405094
ENSG00000143258;anti-near;1:161159678-161160619	81.4166666666667	-0.156922806795328	0.453631599321272	-0.345925652071234	0.729398589864349	0.956538839605866
ENSG00000143258;clean;1:161160506-161160619	78.5	0.292293702319099	0.451190973879401	0.647827016143337	0.517096839689648	0.903263287058054
ENSG00000143258;clean;1:161162097-161162269	87	-1.43971727146969	0.503566910706991	-2.85903867164023	0.00424926979564251	0.204123163995753
ENSG00000143258;clean;1:161162390-161162614	94.8333333333333	-0.667753810029366	0.429456575066993	-1.5548808629259	0.119974445888186	0.648302477682481
ENSG00000143258;clean;1:161162726-161162918	113.75	-0.124076967402615	0.401132548691058	-0.309316628150701	0.757080683338818	0.959688805558529
ENSG00000143258;clean;1:161163074-161163554	161.083333333333	-1.23658569053684	0.489686630446461	-2.52525924469167	0.0115612967809505	0.301646909965814
ENSG00000143258;clean;1:161163619-161163877	172.666666666667	-0.50048077512752	0.423989577612094	-1.18040820235776	0.237837901221165	0.761304844938619
ENSG00000143258;clean;1:161163981-161164163	178.25	-0.121156640379554	0.4272817705964	-0.283552093061314	0.776753654896678	0.963738362883656
ENSG00000143258;clean;1:161164250-161164533	202.833333333333	-0.190014786389857	0.360447613769413	-0.527163391103525	0.598080128762575	0.926151194879711
ENSG00000143258;clean;1:161164612-161164834	172.5	-0.693110990796886	0.37447609143221	-1.85088182304519	0.0641865562886795	0.527898551373243
ENSG00000143258;clean;1:161164942-161165028	146.416666666667	-0.0082743938284269	0.418870725061312	-0.0197540513895206	0.984239572402026	0.998058029861048
ENSG00000143258;clean;1:161165143-161165356	144.25	-0.325504544799632	0.438969131637776	-0.741520351522642	0.458377996714481	0.883688184024167
ENSG00000143224;anti-near;1:161166672-161166839	32.5833333333333	-0.25831684802764	0.680793159456006	-0.379435140379569	0.704364759812063	0.950549582878971
ENSG00000143224;anti-near;1:161166934-161167099	36.6666666666667	-1.43906104621995	0.983250565270438	-1.46357510186037	0.143310079609676	0.682554436319873
ENSG00000143224;anti-near;1:161167486-161167994	44.5	0.027200019108549	0.584849921042073	0.0465076904859363	0.962905604599318	0.993633172704187
ENSG00000143224;anti-near;1:161168127-161168431	50.0833333333333	-0.32224522955284	0.510355792738769	-0.631412896919511	0.527770585486083	0.907592019041636
ENSG00000143224;anti-near;1:161168576-161168992	38.9166666666667	-0.759712150724546	0.599616090915193	-1.26699760435881	0.205156146491952	0.739390529134224
ENSG00000143224;anti-near;1:161169183-161169659	78.3333333333333	0.166103644830852	0.507051121363534	0.327587570231924	0.743223521320264	0.958323106013797
ENSG00000143224;anti-near;1:161169183-161170408	87.5833333333333	0.0850955490927509	0.448407858979521	0.189772653151999	0.849487286081794	0.97906031836405
ENSG00000143224;anti-near;1:161169720-161169905	86	0.405963405869234	0.449475011775971	0.903194605335648	0.366422620500756	0.840356052598775
ENSG00000143224;anti-near;1:161170024-161170408	77.75	-0.355282337167821	0.582576479550626	-0.609846689042218	0.541963369994286	0.911116884376886
ENSG00000143224;known-exon+anti-near;1:161170949-161171033	40.1666666666667	-0.571992714904792	0.676820636407412	-0.845117131683439	0.398045444065795	0.858677444930182
ENSG00000158850;known-exon+anti-near+anti-over;1:161173727-161173858	170.083333333333	0.466836050322385	0.485762040753599	0.961038556240721	0.336532781905631	0.824154574085933
ENSG00000158850;anti-over;1:161175228-161175807	122.25	-0.850081695474252	0.462792029312114	-1.83685465961417	0.0662313542150436	0.531755959390782
ENSG00000158850;known-exon+anti-near+anti-over;1:161176074-161176433	160.75	-0.470402496802675	0.346204151888136	-1.35874308334312	0.174228014691083	0.706468002791504
ENSG00000158850;known-exon+anti-near+anti-over;1:161176095-161176433	160.75	-0.470402496802675	0.346204151888136	-1.35874308334312	0.174228014691083	0.706468002791504
ENSG00000158850;known-exon+anti-near+anti-over;1:161177103-161177422	191.583333333333	-0.698871123433226	0.433969908447497	-1.61041378636919	0.107307552873528	0.625848389059644
ENSG00000158850;known-exon+anti-near+anti-over;1:161177106-161177422	191.583333333333	-0.698871123433226	0.433969908447497	-1.61041378636919	0.107307552873528	0.625848389059644
ENSG00000158864;known-exon;1:161210188-161210303	1162.66666666667	-0.441765798626927	0.383616521853043	-1.1515817840509	0.249492970325838	0.772905435097305
ENSG00000158882;anti-near;1:161226136-161226354	388.583333333333	-0.668184815004656	0.45787152703267	-1.45932816424503	0.144474807192509	0.68299343823533
ENSG00000158882;anti-near;1:161226955-161227257	73.3333333333333	0.301187835459718	0.510200418285317	0.590332396182564	0.554967824185592	0.914267030907008
ENSG00000158882;anti-near;1:161227350-161227635	59.5	0.869213362099674	0.633733787691127	1.37157490886902	0.17019580924061	0.702247134656999
ENSG00000158882;anti-near;1:161227737-161227883	82.0833333333333	0.206247363830818	1.24494923301116	0.165667288562415	0.868418790217893	0.981150057314767
ENSG00000158882;known-exon+anti-near;1:161228308-161228427	100.166666666667	-0.0686913066263061	0.492888969146706	-0.139364666134089	0.889161992179275	0.982923543388313
ENSG00000188931;anti-near;1:161365150-161365525	35.1666666666667	-0.232980337866288	1.72611897334758	-0.134973510785559	0.892632817983025	0.983620724284834
ENSG00000188931;anti-near;1:161365702-161366197	32.8333333333333	-0.131914987426947	1.72557873022025	-0.0764468088976214	0.93906363041797	0.992278717080987
ENSG00000188931;anti-near;1:161366278-161366438	143.583333333333	-0.250148009796881	1.70975448037448	-0.146306392331894	0.883679519809625	0.981914994228087
ENSG00000188931;anti-near;1:161366501-161367841	35.5	-3.18649790793217	1.42170989096993	-2.24131373648829	0.0250057597947387	0.388386788900099
ENSG00000143252;clean;1:161369159-161371295	9.41666666666667	-0.178973550337228	1.82147090681498	-0.0982577046208113	0.921727662430133	0.989428451223141
ENSG00000081721;clean;1:161750145-161751667	60.9166666666667	-0.212562428114793	0.575885340758729	-0.369105467825838	0.71204911353853	0.952794549881961
ENSG00000081721;clean;1:161751781-161751865	145.666666666667	0.346682919573476	0.487638824541676	0.71094199667001	0.477120180056564	0.888100077721734
ENSG00000132196;clean;1:162792862-162796584	105.5	0.669903632883429	0.451662178604686	1.48319621304789	0.138022287072609	0.674540722695479
ENSG00000132196;clean;1:162795663-162796584	110.916666666667	1.13252824403255	0.395836262378022	2.86110281364518	0.0042217011935275	0.20350219590191
ENSG00000132196;clean;1:162798935-162799742	149.5	0.422320579155428	0.45293840587125	0.932401787265253	0.351128921487415	0.8331327895419
ENSG00000143248;anti-over;1:163308631-163319181	23.4166666666667	0.513261349095714	0.798947586269978	0.642421803277435	0.520599346760785	0.903931483395127
ENSG00000143228;clean;1:163328304-163328457	185.916666666667	-0.145606765767397	0.467006589198668	-0.311787390446123	0.755202107669608	0.959268613783338
ENSG00000143228;clean;1:163328304-163328845	188.333333333333	-0.117031397804776	0.428150080043869	-0.273341996789502	0.784590335273987	0.966242766479909
ENSG00000143228;clean;1:163328530-163328845	187.666666666667	-0.0226945703813521	0.433905212979641	-0.0523030599828654	0.958287215142561	0.99313141090658
ENSG00000143228;clean;1:163336848-163338019	227.5	-0.0449510356323804	0.494252682273766	-0.0909474793856193	0.927534323394047	0.989880937334628
ENSG00000143228;clean;1:163338093-163339380	287.25	0.316902591973762	0.499979027928714	0.633831769477631	0.526190617571766	0.906790128255498
ENSG00000143228;clean;1:163339477-163340363	266.25	-0.0723770472131223	0.473467978255882	-0.152865770309828	0.878504129932415	0.981914994228087
ENSG00000143228;clean;1:163347938-163348944	332.25	0.595640386190459	0.476437027412503	1.25019751177893	0.21122740554853	0.74399425560324
ENSG00000143157;known-exon+anti-near;1:166850423-166852584	167.083333333333	-0.22495605045549	0.394623416884329	-0.570052462247644	0.568642116177276	0.919406891343226
ENSG00000152382;anti-near;1:166857719-166858118	54.9166666666667	-1.42542833304127	0.580867206009855	-2.45396592937816	0.0141290367506478	0.321717816419048
ENSG00000152382;anti-near;1:166858281-166860185	80.4166666666667	-0.535319496537951	0.526044162343477	-1.01763223481685	0.308852762370639	0.811043243321561
ENSG00000152382;anti-near;1:166860337-166862202	79.4166666666667	0.469713251828363	0.556976426375507	0.843326987615966	0.399045593344167	0.858677444930182
ENSG00000143155;clean;1:168198981-168199902	442.916666666667	-0.40468050401208	0.393797390879648	-1.0276363261527	0.304120929884104	0.809214432403374
ENSG00000213064;clean;1:168236770-168239130	35	-0.547486247031626	0.915772973698673	-0.597840581405683	0.549946309904025	0.913464466749962
ENSG00000117475;clean;1:169380609-169382061	113.5	0.154471594326806	0.449999950265228	0.343270247553941	0.731395161482218	0.957171486009106
ENSG00000117475;anti-over;1:169387209-169395893	11	2.00411414257481	0.897786249534512	2.23228429218415	0.0255961793750594	0.390815956294849
ENSG00000117479;clean;1:169465977-169468110	63.5833333333333	0.578432957415165	0.490367312069579	1.17959118231986	0.238162851649362	0.761304844938619
ENSG00000117479;clean;1:169468252-169468643	51.8333333333333	0.49841645707712	0.476906571658443	1.04510293356595	0.295975398388544	0.804393035107333
ENSG00000117479;clean;1:169468836-169469963	43.4166666666667	0.908305604780167	0.557658213154332	1.62878548787516	0.103358437886989	0.614676911232651
ENSG00000117479;clean;1:169470186-169477154	43.5	-0.336259841298424	0.628491033311702	-0.535027269246107	0.592631000959645	0.926151194879711
ENSG00000117479;clean;1:169477757-169485562	13.75	0.481585374522502	1.05319747009385	0.45726028422722	0.647483972510118	0.938226307052039
ENSG00000000460;known-exon+anti-near+anti-over;1:169850345-169851816	129.75	0.153327244870519	0.498937076884966	0.307307778824123	0.758609115336206	0.959696888005361
ENSG00000000460;known-exon+anti-near+anti-over;1:169850566-169851816	129.416666666667	0.195709934701245	0.504563164040049	0.387879949725603	0.698104876583252	0.949463469482325
ENSG00000000460;known-exon+anti-near+anti-over;1:169851936-169852789	119.5	-0.224104982576901	0.498452944248207	-0.449601081030643	0.652998108476161	0.938503960741686
ENSG00000000457;anti-near;1:169854964-169859040	35.3333333333333	-0.483043743127487	0.561960418013438	-0.859568979671333	0.390026680672047	0.855260166116169
ENSG00000000457;clean;1:169859212-169862612	27.4166666666667	-0.471992863130685	0.627492300246568	-0.752189091316689	0.45193735285287	0.880893347228523
ENSG00000000457;clean;1:169862797-169864368	23.75	-1.26524852654599	0.839766993316905	-1.5066661783747	0.131896244978414	0.668116404442863
ENSG00000000457;clean;1:169864508-169866895	20.5833333333333	-1.87409777763062	1.05113251337843	-1.78293198410076	0.074597375844311	0.553722988126475
ENSG00000000457;clean;1:169866973-169868927	18.9166666666667	-0.86079229077775	1.05585922643532	-0.815252894729033	0.414927566121797	0.86466837173136
ENSG00000000457;clean;1:169869039-169870254	28.3333333333333	-0.497497972564695	1.09671818688326	-0.453624256910086	0.650099291485253	0.938503960741686
ENSG00000000457;clean;1:169870357-169873695	33.25	-0.477845735103631	0.602407640022985	-0.793226551850171	0.427645840437933	0.871929050201209
ENSG00000120370;clean;1:170539567-170542490	40.5833333333333	0.425817597557044	0.69588727489802	0.611905998165359	0.540599952880106	0.911049331214828
ENSG00000120370;clean;1:170542592-170544704	44.75	-0.157302780831685	0.608669226335371	-0.258437216842326	0.796069496993237	0.969102218648798
ENSG00000117523;clean;1:171532961-171535427	267.583333333333	1.43334499681111	0.495761961596674	2.8911959929213	0.00383778696959283	0.195675025286338
ENSG00000117523;clean;1:171589605-171591151	265.583333333333	-0.799026423691448	0.393779272165138	-2.02912260794764	0.0424458037194836	0.468157434724087
ENSG00000117523;clean;1:171589605-171591586	474.083333333333	-0.0999001334585667	0.374825677925638	-0.266524252050806	0.78983548422232	0.967582262055677
ENSG00000010165;known-exon;1:171781795-171781987	595.083333333333	0.540187637201424	0.333295617964486	1.62074629273699	0.105072061045391	0.621557827861511
ENSG00000094975;clean;1:172553370-172555868	22.8333333333333	0.885667868125978	1.0698277874023	0.827860220640286	0.407749665322972	0.861671579059203
ENSG00000094975;clean;1:172570730-172573890	23.0833333333333	-0.22462705124607	1.32802177984735	-0.169144101892583	0.865683296360665	0.981150057314767
ENSG00000094975;clean;1:172585948-172588759	64	-1.49867452379566	0.614721996945772	-2.43797119875615	0.0147699507382164	0.323261955490548
ENSG00000094975;clean;1:172600168-172602063	173.166666666667	-0.0301413733679	0.504204289952341	-0.059780081146769	0.952330790141941	0.992787586958919
ENSG00000094975;clean;1:172602218-172602695	205.25	-0.333507793207103	0.526793726468523	-0.633089910623738	0.526674930535434	0.907093889014888
ENSG00000120333;known-exon+anti-near+anti-over;1:175011096-175011672	21	-2.67353125414196	1.4993250257232	-1.78315655930067	0.0745608216537741	0.553656104936281
ENSG00000075391;clean;1:178452652-178454446	28.8333333333333	-1.03867510572817	1.26082146460014	-0.823808235258414	0.410048527563548	0.862189814906062
ENSG00000186283;clean;1:179083053-179085627	94	-0.15821324859296	0.478945998648366	-0.330336298955317	0.741145868277569	0.957729632894858
ENSG00000186283;clean;1:179083053-179085768	94	-0.15821324859296	0.478945998648366	-0.330336298955317	0.741145868277569	0.957729632894858
ENSG00000143322;known-exon;1:179108898-179109207	17.9166666666667	-0.100762676648861	0.78874757674246	-0.127750220247918	0.898346645648108	0.984820349267703
ENSG00000143322;clean;1:179109441-179110281	18.5	2.38824205130083	1.67686096226346	1.42423379459984	0.15437880516962	0.688876375996338
ENSG00000135837;clean;1:180080661-180084017	32.9166666666667	0.576741552039985	1.12555631026408	0.512405773732165	0.608367050970851	0.928745051383389
ENSG00000135837;known-exon+anti-near;1:180111195-180112436	49.5833333333333	-1.18485646373818	0.492786808384671	-2.40439971926618	0.0161990499414791	0.333503520968369
ENSG00000116260;clean;1:180176033-180178793	231.833333333333	1.57946653476077	0.345642842745007	4.56964918531815	4.88541300404596e-06	0.0020041160570271
ENSG00000116260;known-exon;1:180196890-180197332	166.666666666667	0.139557192020812	0.364466528699869	0.382908116469961	0.701787893116068	0.950060800579294
ENSG00000121454;known-exon+anti-near+anti-over;1:180271534-180271834	12.3333333333333	-1.7743046690508	1.58641779352106	-1.11843467483601	0.263381391868482	0.783166245762897
ENSG00000230124;anti-over;1:180271971-180272612	20	-0.378511051514655	1.09378651505932	-0.346055693961566	0.729300859675599	0.956538839605866
ENSG00000230124;known-exon+anti-near+anti-over;1:180272692-180273337	19.4166666666667	-1.00883072173791	0.667457446328669	-1.51145324288006	0.130673012842566	0.66592974132031
ENSG00000143324;known-exon;1:180887911-180888052	27	-3.60617667795983	1.41417077089201	-2.55002914229741	0.0107713914826524	0.291563143984797
ENSG00000135838;clean;1:182789805-182792231	40.9166666666667	0.986238049309021	0.786065478664918	1.25465126770874	0.209605383643392	0.742166252706679
ENSG00000135838;clean;1:182818689-182818812	21.5833333333333	-2.22770311075969	1.41203655184538	-1.57765258119439	0.114645445580735	0.639896720724897
ENSG00000135829;known-exon;1:182883216-182883319	798.083333333333	0.112282421051454	0.638416334757697	0.175876485200006	0.860390979461438	0.980824752551301
ENSG00000135862;anti-over;1:183137827-183140403	398.166666666667	0.422194778730775	0.381248111647719	1.10740162595452	0.268120323257596	0.787623340526495
ENSG00000058085;known-exon+anti-near;1:183243468-183243556	933.583333333333	-0.665364559530561	0.643015303888925	-1.03475695758168	0.300782428798608	0.807282417866493
ENSG00000058085;known-exon+anti-near;1:183243709-183243807	615	-1.0988158442287	1.39223179693426	-0.789247772280685	0.429967205517069	0.872518324753806
ENSG00000157064;anti-over;1:183252743-183261001	19.9166666666667	4.07251220956746	1.08016606063131	3.77026492314268	0.000163074346134728	0.0285039776665581
ENSG00000157064;anti-near;1:183261069-183261201	18.4166666666667	1.97164177335291	1.77939493925348	1.10804056472145	0.267844297478998	0.787509684775309
ENSG00000116698;clean;1:183544497-183544929	94.5	0.295930666809397	0.470646263412049	0.62877513286515	0.529496282177335	0.907994727589609
ENSG00000116698;anti-near;1:183551190-183551817	117.333333333333	-0.636590637166333	0.502636738581191	-1.26650240283521	0.205333269715011	0.739390529134224
ENSG00000198860;known-exon+anti-near;1:184072310-184072826	142.583333333333	-0.266420027898911	0.453103156633707	-0.58798978554521	0.556539148957071	0.915316104826222
ENSG00000198860;known-exon;1:184072194-184072826	142.583333333333	-0.266420027898911	0.453103156633707	-0.58798978554521	0.556539148957071	0.915316104826222
ENSG00000198860;known-exon;1:184072298-184072826	142.583333333333	-0.266420027898911	0.453103156633707	-0.58798978554521	0.556539148957071	0.915316104826222
ENSG00000121486;anti-near;1:185151935-185156477	14.25	1.45747133373014	1.06659386210499	1.36647264297371	0.171790661780332	0.703916375284599
ENSG00000116679;known-exon;1:185301196-185301433	307.75	0.369760711626628	0.42876972955842	0.862375970447906	0.388480659302542	0.854359926984726
ENSG00000116679;clean;1:185301563-185305535	405.583333333333	0.275940028630991	0.371626144633808	0.742520494361064	0.457772039377968	0.883332606656095
ENSG00000116679;clean;1:185305643-185306484	325.833333333333	1.15729862737488	0.362925757310651	3.18880267950857	0.0014286335910568	0.122050378246174
ENSG00000116690;known-exon+anti-near+anti-over;1:186312372-186312768	17.6666666666667	-0.260389115941611	1.05228331114627	-0.24745153057494	0.804558798202814	0.969565481711555
ENSG00000116690;known-exon+anti-near+anti-over;1:186312894-186313680	16.8333333333333	0.540566206635843	1.12253515401675	0.481558376770247	0.630119700554077	0.933798002126032
ENSG00000047410;clean;1:186356449-186357396	132.666666666667	-0.320261362604207	0.398934295941536	-0.802792253918277	0.422094820080564	0.868065931400154
ENSG00000157181;clean;1:186388548-186389587	85.3333333333333	0.129768182097482	0.541843322703272	0.239493921324093	0.81072260942123	0.97065549895623
ENSG00000116750;clean;1:193018820-193020306	60.5	-0.38204285150918	0.689456560399553	-0.554121714771673	0.579495550003512	0.92304478942575
ENSG00000116747;clean;1:193082299-193082561	55.1666666666667	4.65847260810305	1.38666249050456	3.35948555614854	0.000780877331491998	0.084845487785517
ENSG00000000971;clean;1:196740792-196741874	177.916666666667	0.314179406065724	0.413401889539101	0.759985413748352	0.447263303779768	0.879460314507133
ENSG00000066279;clean;1:197086972-197088255	421.833333333333	0.313775619815042	0.420043345444867	0.747007715317388	0.455058903660593	0.881417680087303
ENSG00000066279;clean;1:197088432-197089929	413.25	-0.382342407705429	0.441408724435428	-0.866186793644494	0.386387734387545	0.852851024682976
ENSG00000066279;clean;1:197124955-197125045	128.583333333333	0.783553889460489	0.387940038663584	2.01978092325751	0.0434061167708492	0.469417482657376
ENSG00000118193;clean;1:200553767-200554467	141.25	-1.16860653231426	0.573762417285587	-2.0367429045681	0.0416758125812105	0.466804762453232
ENSG00000118193;clean;1:200559452-200560721	121.583333333333	0.186844582858063	0.476381159613664	0.392216566687043	0.694898204377796	0.949412829809913
ENSG00000118193;clean;1:200615609-200617611	64.6666666666667	0.317740638762815	0.619452329211034	0.512937999874027	0.607994691061574	0.928716554567432
ENSG00000118193;clean;1:200618838-200620410	29.9166666666667	-0.305986106263756	0.611832932263197	-0.500113822137524	0.61699493407661	0.930608176624442
ENSG00000118197;clean;1:200650676-200659026	97.5833333333333	-0.508309651060522	0.611045238819149	-0.831869097029273	0.405482836721703	0.861404618573551
ENSG00000163362;known-exon;1:200914059-200914473	77.5833333333333	1.65154583997163	1.61323377039255	1.0237486161536	0.305954026089233	0.810269532614308
ENSG00000174307;known-exon;1:201468948-201469170	35.5833333333333	0.318883580539803	1.76387328198572	0.180785991712972	0.856535558923909	0.980280000800859
ENSG00000159176;clean;1:201484789-201485282	460.833333333333	1.13168687945816	0.499941016024727	2.2636407959818	0.0235962165501034	0.379142724918968
ENSG00000159176;clean;1:201484738-201496275	8.58333333333333	-0.366131038643562	1.82738100064802	-0.200358348102408	0.84120033235588	0.977340493652711
ENSG00000159176;clean;1:201485376-201488854	542.666666666667	0.470511873375445	0.343032375981633	1.37162526431802	0.170180124754398	0.702247134656999
ENSG00000159176;clean;1:201487015-201488854	536.666666666667	0.442968693948846	0.359130943010575	1.23344619161876	0.217409340371688	0.747394057676925
ENSG00000159176;clean;1:201488104-201488854	539.083333333333	0.514196352998418	0.35125614608866	1.46387859322647	0.143227123333832	0.682554436319873
ENSG00000134369;anti-over;1:201786577-201788467	34.25	-1.22725250577248	1.22894537999065	-0.99862249840739	0.317977597121573	0.816096486177316
ENSG00000134369;anti-over;1:201809537-201809945	38.1666666666667	-1.19250643112411	0.894227156176168	-1.33356096701807	0.182347782347337	0.71721511830438
ENSG00000134369;anti-over;1:201810105-201810522	34.8333333333333	-1.93615313979664	1.18257465031355	-1.63723545002702	0.10158128252913	0.609154343710635
ENSG00000198700;clean;1:201866959-201868647	298.416666666667	0.0486409927020839	0.401486319519626	0.121152304168875	0.90357040150946	0.985922735899558
ENSG00000198700;clean;1:201870858-201871160	378.916666666667	-0.868866793322929	0.408309671984061	-2.12796035200667	0.0333403709872362	0.426481406340556
ENSG00000198700;clean;1:201874372-201874831	257.333333333333	0.576217294735505	0.371574034554877	1.55074693371882	0.120962342221411	0.650471921078807
ENSG00000198892;clean;1:201889616-201890453	24.0833333333333	0.62744874096706	1.31825548102765	0.475968998420495	0.63409646439463	0.935109378795504
ENSG00000117153;clean;1:202909124-202911053	118.5	-0.084022416943439	0.428770553990991	-0.195961257510245	0.844640490054054	0.978360197155705
ENSG00000163444;clean;1:203015048-203015959	505.75	0.12288149797227	0.362169251244606	0.339293017145943	0.734389002512256	0.957729632894858
ENSG00000133048;clean;1:203179585-203179760	43.75	0.964770758588716	0.782666921039352	1.23267092635976	0.21769856313425	0.747394057676925
ENSG00000133048;clean;1:203179877-203180469	52	0.341804536437218	0.53282266121627	0.641497746467808	0.521199344568976	0.904405043610237
ENSG00000133048;clean;1:203179877-203181161	65.75	0.511440101571028	0.552902235645597	0.925010008277222	0.35496070148715	0.834949295797086
ENSG00000133048;clean;1:203180652-203181161	67.0833333333333	0.333167861334745	0.568333041150394	0.586219412231185	0.557728078184281	0.915724465715937
ENSG00000133048;clean;1:203181285-203182730	58.4166666666667	1.56121989271043	0.990266043635811	1.57656611851329	0.114895393911882	0.640003924790263
ENSG00000133048;clean;1:203183791-203184575	55.5	0.738372471692366	0.586809527521658	1.25828303233388	0.208289415311579	0.740566075015813
ENSG00000133048;clean;1:203184632-203185183	58.0833333333333	1.83912071521769	0.767117634067604	2.39744288690881	0.0165099545785432	0.334880521678402
ENSG00000159388;anti-near;1:203305748-203307103	34.25	2.38385573466574	1.3565523977571	1.75728983164025	0.0788684201019761	0.565105340491679
ENSG00000058673;known-exon;1:203795775-203796292	104.25	0.409081262560402	0.603164052917177	0.678225535129121	0.497628704443554	0.895963993872725
ENSG00000058673;known-exon;1:203795775-203796450	90.6666666666667	0.242739734590863	0.600964597249028	0.403916862494108	0.686273855939501	0.947033900835274
ENSG00000058673;known-exon;1:203795794-203796292	241.75	0.478333822882518	0.529399611580634	0.903540184803596	0.366239270857926	0.840356052598775
ENSG00000058673;known-exon;1:203795794-203796450	241.75	0.478333822882518	0.529399611580634	0.903540184803596	0.366239270857926	0.840356052598775
ENSG00000182004;known-exon;1:203861743-203862181	278.583333333333	-0.0132787892020754	0.391064025790203	-0.0339555375241781	0.972912606152941	0.996050985465774
ENSG00000143842;clean;1:204113134-204114320	38.0833333333333	-0.171962362024935	0.70347714376935	-0.244446267441657	0.806885212124707	0.969758310114458
ENSG00000143842;clean;1:204114432-204114518	57.1666666666667	4.63340305787333	1.35489188213246	3.41975852020077	0.000626767465261399	0.0731162385607535
ENSG00000143842;clean;1:204121985-204122236	9.58333333333333	-0.488901806357103	0.921202772893723	-0.530721162314072	0.595612018984061	0.926151194879711
ENSG00000143842;clean;1:204122399-204122853	13.5	-1.32192664389639	0.870208082472585	-1.51909258316736	0.128739193371109	0.661396391907251
ENSG00000143842;clean;1:204122963-204123111	24	-0.460334393539046	1.05184930553886	-0.437642912454288	0.661645158555072	0.940624263913946
ENSG00000143842;clean;1:204123208-204123660	40.25	-0.638751384682394	0.792285094168465	-0.8062140628214	0.420119431478329	0.867024711719291
ENSG00000143842;clean;1:204123804-204124640	37.0833333333333	1.37244452820654	0.95505903252577	1.43702586067056	0.150710645541557	0.686510648339652
ENSG00000143842;anti-near;1:204124857-204125857	21.6666666666667	-1.39069412312346	1.55127208888935	-0.896486266390019	0.36999311198437	0.842389265600286
ENSG00000143850;clean;1:204222779-204223461	71.8333333333333	-0.635070228780666	0.500249544428027	-1.26950686083441	0.20426034511793	0.738488745196413
ENSG00000143850;clean;1:204223585-204228082	85.25	-0.492564378261766	0.478311800879198	-1.02979767038231	0.303104994565757	0.808266582086266
ENSG00000143850;clean;1:204228228-204228727	125.833333333333	-0.0781351964632323	0.518681032949855	-0.150642093116187	0.880258054763432	0.981914994228087
ENSG00000143850;clean;1:204229104-204230412	36.25	0.579218704010483	0.619091862912091	0.935594115687369	0.349482205374939	0.831446948245834
ENSG00000143850;clean;1:204261508-204264941	75.6666666666667	-4.47760616232531	0.925574040222985	-4.83765314036529	1.31381152938653e-06	0.000701404398574435
ENSG00000143850;clean;1:204268312-204273625	89.4166666666667	-0.389427766983306	0.555547113180547	-0.700980632864428	0.483315101751238	0.890024988952358
ENSG00000198625;clean;1:204532246-204537458	37.5	-0.14369521533311	0.564747500773437	-0.254441524993587	0.799154473966627	0.969328325060291
ENSG00000198625;clean;1:204532246-204537429	37.5	-0.14369521533311	0.564747500773437	-0.254441524993587	0.799154473966627	0.969328325060291
ENSG00000198625;clean;1:204532246-204538208	42.3333333333333	-0.0287969422773996	0.543440552218389	-0.052990050447739	0.957739835169367	0.99313141090658
ENSG00000198625;known-exon;1:204537991-204538220	30.25	1.66158169648018	0.868239848062084	1.91373581872433	0.0556539198807958	0.504600560903868
ENSG00000198625;known-exon+anti-near;1:204552028-204552537	25.3333333333333	-1.47174299795042	1.74437808292944	-0.843706426005326	0.398833475780818	0.858677444930182
ENSG00000133059;clean;1:205159679-205160113	26.8333333333333	0.699917504736577	1.20833102612711	0.579243178899348	0.562425099572188	0.917036191145103
ENSG00000163545;clean;1:205305331-205306187	15.0833333333333	-3.84707431008444	1.53886515220168	-2.49994244432683	0.0124213485029899	0.309100577716288
ENSG00000163545;clean;1:205308230-205308580	25	-2.96316001062268	1.54538515158465	-1.91742492645554	0.055183970034169	0.503976820380205
ENSG00000117266;known-exon;1:205523297-205523482	20.8333333333333	0.136280479760233	0.75887603769765	0.179582004161963	0.857480733586433	0.980391216867682
ENSG00000174514;anti-over;1:205592287-205597779	12.8333333333333	-0.983372479702707	0.893392275895836	-1.10071746335242	0.271019643334821	0.789119701249021
ENSG00000158715;clean;1:205659671-205661860	22.5	0.481310680225119	0.963640375038878	0.49947126821632	0.617447422906561	0.930711177584458
ENSG00000158715;clean;1:205663618-205664484	11.1666666666667	1.1378447510087	0.933769237723803	1.21855026385572	0.223014936134685	0.75039585815695
ENSG00000158715;clean;1:205664886-205680393	17.5	0.303069282166731	0.975621590500589	0.310642246048724	0.756072607257472	0.959343260222416
ENSG00000117280;clean;1:205770453-205770732	110.083333333333	0.370291242447414	0.550412598653292	0.672752119688784	0.501105003391713	0.897186717268899
ENSG00000117280;clean;1:205770854-205771471	120.5	-0.246774612622786	0.529916176368798	-0.465686128537887	0.641440182832762	0.936375726307351
ENSG00000117280;clean;1:205771653-205772495	113.416666666667	0.375120019399946	0.574051045759597	0.653461085335326	0.513459069186718	0.90216864676669
ENSG00000117280;anti-near;1:205771653-205774832	114.25	0.16685858708355	0.522689372650849	0.319230877485259	0.749551444073524	0.958546856523419
ENSG00000117280;anti-near;1:205772567-205774832	93.6666666666667	-0.147889874559569	0.51957947865527	-0.284633786812221	0.775924723346324	0.963562516910248
ENSG00000117280;anti-near;1:205772567-205775128	93.4166666666667	-0.139137399852987	0.521055922162571	-0.267029687092925	0.789446303744345	0.967483242992627
ENSG00000117280;anti-near;1:205772567-205775272	93.4166666666667	-0.139137399852987	0.521055922162571	-0.267029687092925	0.789446303744345	0.967483242992627
ENSG00000133065;clean;1:205791718-205794869	71.25	-0.772370058106002	0.635252657852026	-1.21584703119167	0.224043199020703	0.751111751835591
ENSG00000133065;clean;1:205795018-205795343	97.3333333333333	0.876598355327701	1.46611501648309	0.597905584127009	0.549902933670726	0.913464466749962
ENSG00000133065;clean;1:205798051-205798668	110.666666666667	0.419191356965579	0.408609515015738	1.02589719906408	0.304940043054021	0.809539272923265
ENSG00000133065;clean;1:205798815-205798956	51.25	-1.60778120072508	0.708911116765226	-2.26795879300273	0.0233317183554827	0.377973675326303
ENSG00000276600;clean;1:205978928-205985539	69.1666666666667	0.03510378965283	0.595593570950119	0.0589391681928849	0.953000560555265	0.992787586958919
ENSG00000266028;clean;1:206453380-206454143	78.8333333333333	1.21601958946734	0.53198072666844	2.28583391936533	0.0222639765015069	0.372940159713992
ENSG00000266028;known-exon;1:206455024-206455772	80.1666666666667	0.442229987236884	0.408233348740482	1.08327746520781	0.278685284577461	0.793934265608841
ENSG00000266028;clean;1:206458409-206458622	65.75	0.334728598652415	0.475889558629661	0.703374538446013	0.481822369730237	0.889881455996594
ENSG00000263528;clean;1:206474994-206476180	27.5	-0.142724732344401	0.835102039032399	-0.170906937923143	0.864296941256208	0.981150057314767
ENSG00000263528;clean;1:206476362-206476677	18	0.93411114960144	1.14575867349144	0.815277397599745	0.414913543521981	0.86466837173136
ENSG00000263528;clean;1:206477859-206478159	12.5833333333333	-1.29955588660594	1.42200196514693	-0.913891765593771	0.360773720901507	0.838268708455678
ENSG00000263528;clean;1:206478339-206478942	14.9166666666667	0.551793856335716	1.47678927319661	0.373644274339372	0.708668989674616	0.952075615656294
ENSG00000263528;clean;1:206485072-206485193	21.25	-0.620297887883033	1.65639603552947	-0.374486460108409	0.708042428264369	0.951933706811723
ENSG00000263528;anti-near;1:206485306-206487913	24	0.233887903409533	1.01141407606341	0.231248416395254	0.817121818316627	0.972953145793724
ENSG00000263528;known-exon+anti-near+anti-over;1:206491749-206493022	23.5	-0.0249173439949776	0.976020641278092	-0.0255295256485032	0.979632598096174	0.99778664168519
ENSG00000263528;anti-over;1:206493119-206493265	24.3333333333333	0.175571967910316	0.772766582520547	0.2271992240369	0.820268831048372	0.973334113829099
ENSG00000263528;anti-over;1:206493378-206493919	26.9166666666667	-0.21984969714338	0.720088413834626	-0.305309310522903	0.76013058548724	0.960058089447315
ENSG00000263528;anti-over;1:206493991-206496111	31.5833333333333	0.322044910793954	0.711219223774635	0.452806814029538	0.650687856557634	0.938503960741686
ENSG00000266094;anti-over;1:206583379-206584386	32.5	-0.195769141613988	1.38322164512714	-0.141531288426298	0.887450244221487	0.982357913932271
ENSG00000266094;known-exon+anti-near+anti-over;1:206584684-206585179	43.25	0.753543457722282	0.817993683809723	0.921209384176085	0.356941119803178	0.8353624462445
ENSG00000143486;anti-near;1:206593793-206595717	369	0.0217024259678395	0.372435093285069	0.0582716998455032	0.953532209450395	0.992787586958919
ENSG00000143486;clean;1:206599836-206600262	354.666666666667	-0.675498553111387	0.364939603109006	-1.8509872520183	0.0641713870925247	0.527898551373243
ENSG00000143479;anti-near;1:206635780-206637649	9.66666666666667	-0.510642549587771	1.71916470295383	-0.29702945198351	0.766444023852545	0.961233252746417
ENSG00000180667;anti-over;1:207049723-207050687	23	-0.18359928935563	0.783260264226531	-0.234403936649249	0.814671402769186	0.971941208314933
ENSG00000123836;clean;1:207062716-207063142	21.6666666666667	-2.11762447996088	1.31829313943862	-1.6063380871895	0.108199646203821	0.627090660169355
ENSG00000123836;clean;1:207069528-207070279	10.5833333333333	-0.35874753990649	0.898539049472679	-0.399256482082805	0.689704229067001	0.947916097772482
ENSG00000123836;clean;1:207071250-207071508	14.6666666666667	1.61930989902166	1.33427470506937	1.21362556965919	0.224890738322154	0.751496440764416
ENSG00000123836;clean;1:207071573-207072203	18.5833333333333	-0.567039490696889	0.968487803138317	-0.585489552743397	0.558218589294026	0.915853457412355
[truncated: 18,102 more rows]
