# Supplementary material for: IRFinder-S: a comprehensive suite to discover and explore intron retention
Source: Genome Biol. 2021 Nov 8;22:307. doi: 10.1186/s13059-021-02515-8 (PMC8573998; doi:10.1186/s13059-021-02515-8)
Supplement: Supplementary file 3 — Additional file 3. Supplemental Table S2. [file 13059_2021_2515_MOESM3_ESM.tsv]

Event_id	Epi.Mes_dPSI	Epi.Mes_p.val	Epi.Mes_p.val_BH_adjusted
ENSG00000000457;anti-near;1:169854964-169859040	0.045607	0.1913086913	0.477527791392509
ENSG00000000457;clean;1:169859212-169862612	0.0387256667	0.2517482517	0.477527791392509
ENSG00000000457;clean;1:169862797-169864368	0.0641028667	0.1438561439	0.477527791392509
ENSG00000000457;clean;1:169864508-169866895	0.0655451667	0.1638361638	0.477527791392509
ENSG00000000457;clean;1:169866973-169868927	0.0330019	0.2812187812	0.477527791392509
ENSG00000000457;clean;1:169869039-169870254	0.0317230667	0.2762237762	0.477527791392509
ENSG00000000457;clean;1:169870357-169873695	0.0548236667	0.1503496503	0.477527791392509
ENSG00000000460;known-exon+anti-near+anti-over;1:169850345-169851816	-0.012809	0.3201798202	0.477527791392509
ENSG00000000460;known-exon+anti-near+anti-over;1:169850566-169851816	-0.0159238	0.2812187812	0.477527791392509
ENSG00000000460;known-exon+anti-near+anti-over;1:169851936-169852789	0.0040776667	0.4410589411	0.478110474910576
ENSG00000000971;clean;1:196740792-196741874	-0.0245293333	0.1633366633	0.477527791392509
ENSG00000001084;clean;6:53500350-53500431	-0.0175326333	0.2212787213	0.477527791392509
ENSG00000001167;anti-over;6:41080897-41084045	0.0420787	0.1503496503	0.477527791392509
ENSG00000001167;anti-over;6:41090309-41091527	0.0704049333	0.0524475524	0.477527791392509
ENSG00000001497;clean;X:65524262-65524563	0.0451911	0.0674325674	0.477527791392509
ENSG00000001497;clean;X:65524262-65524964	0.04691925	0.0669330669	0.477527791392509
ENSG00000001497;clean;X:65524614-65524964	0.0466783867	0.0584415584	0.477527791392509
ENSG00000001617;clean;3:50182403-50182643	-0.0499446667	0.1093906094	0.477527791392509
ENSG00000001617;clean;3:50182783-50182903	-0.0380426667	0.2247752248	0.477527791392509
ENSG00000001617;clean;3:50184814-50185442	0.0020266333	0.454045954	0.479037032369254
ENSG00000001617;clean;3:50185707-50185888	0.0187303333	0.2857142857	0.477527791392509
ENSG00000001617;clean;3:50186046-50186280	0.1433666	0.028971029	0.477527791392509
ENSG00000001617;clean;3:50186348-50186612	-0.0757266667	0.1033966034	0.477527791392509
ENSG00000001629;clean;7:92345066-92350949	-0.0379725	0.1998001998	0.477527791392509
ENSG00000001629;clean;7:92392292-92396364	0.0035065333	0.4460539461	0.478745568081671
ENSG00000001630;known-exon;7:92117092-92117176	0.000388	0.4795204795	0.486833959105999
ENSG00000001631;anti-near;7:92245134-92245464	-0.0813853333	0.0809190809	0.477527791392509
ENSG00000001631;anti-near;7:92245171-92245426	-0.0487466667	0.1383616384	0.477527791392509
ENSG00000001631;anti-near;7:92245171-92245464	-0.0584926667	0.1078921079	0.477527791392509
ENSG00000001631;known-exon+anti-near;7:92245595-92245789	-0.1307336667	0.0034965035	0.410736322911765
ENSG00000002016;anti-near;12:914532-916343	0.1117846667	0.0444555445	0.477527791392509
ENSG00000002016;clean;12:916820-925449	0.0060115667	0.4085914086	0.477527791392509
ENSG00000002016;clean;12:927263-929763	0.01715	0.3341658342	0.477527791392509
ENSG00000002016;clean;12:927263-929818	0.01715	0.3341658342	0.477527791392509
ENSG00000002330;known-exon+anti-near+anti-over;11:64284376-64284630	-0.0437318333	0.0729270729	0.477527791392509
ENSG00000002822;clean;7:2215999-2216156	0.0241546	0.3011988012	0.477527791392509
ENSG00000002834;known-exon+anti-near+anti-over;17:38919982-38920306	-0.0013353333	0.4425574426	0.478110474910576
ENSG00000002919;clean;17:48112085-48112573	-0.0024386	0.4635364635	0.481324000420913
ENSG00000002919;clean;17:48112111-48112573	-0.0024386	0.4635364635	0.481324000420913
ENSG00000003137;clean;2:72132619-72133022	0.116812	0.1323676324	0.477527791392509
ENSG00000003393;clean;2:201701889-201704121	0.0198219667	0.3106893107	0.477527791392509
ENSG00000003393;clean;2:201704218-201704453	0.0348397667	0.2307692308	0.477527791392509
ENSG00000003393;clean;2:201704603-201705138	0.0133884	0.3606393606	0.477527791392509
ENSG00000003402;anti-near;2:201136107-201136197	-0.00380651	0.4420579421	0.478110474910576
ENSG00000003436;anti-over;2:187513646-187520541	-0.0121214333	0.3331668332	0.477527791392509
ENSG00000003509;anti-near;2:37247629-37248134	-0.0009946033	0.4675324675	0.483237067231251
ENSG00000003509;clean;2:37241637-37243862	0.0215778333	0.2447552448	0.477527791392509
ENSG00000003509;clean;2:37241791-37242634	0.0422773333	0.1668331668	0.477527791392509
ENSG00000003509;clean;2:37242693-37243862	0.0125170667	0.3466533467	0.477527791392509
ENSG00000003756;anti-near;3:50110770-50113382	-0.000764	0.481018981	0.487364233920345
ENSG00000003756;anti-near;3:50112128-50113123	0.008088	0.4165834166	0.477527791392509
ENSG00000003756;clean;3:50103166-50104247	-0.0120749667	0.3036963037	0.477527791392509
ENSG00000003756;clean;3:50104308-50105076	-0.0040247	0.4240759241	0.477527791392509
ENSG00000003756;clean;3:50106864-50107481	0.0103669333	0.3291708292	0.477527791392509
ENSG00000003756;clean;3:50110463-50110678	0.0074532	0.3716283716	0.477527791392509
ENSG00000003756;known-exon+anti-near+anti-over;3:50117171-50117249	-0.0752833333	0.0084915085	0.477527791392509
ENSG00000003756;known-exon;3:50100051-50100531	0.0370363333	0.0869130869	0.477527791392509
ENSG00000003989;clean;8:17554699-17558294	0.0165285667	0.3541458541	0.477527791392509
ENSG00000003989;clean;8:17563711-17564949	0.0291478333	0.2747252747	0.477527791392509
ENSG00000004139;known-exon+anti-near+anti-over;17:28396026-28396156	-0.0155176667	0.3451548452	0.477527791392509
ENSG00000004399;anti-near;3:129556428-129556616	0.0489708	0.1573426573	0.477527791392509
ENSG00000004399;clean;3:129556691-129557082	0.0318403667	0.2282717283	0.477527791392509
ENSG00000004399;clean;3:129558575-129559619	-0.0433166667	0.1598401598	0.477527791392509
ENSG00000004399;clean;3:129559783-129560329	-0.0158208967	0.3411588412	0.477527791392509
ENSG00000004399;clean;3:129560434-129560688	0.0756761333	0.0804195804	0.477527791392509
ENSG00000004399;clean;3:129561903-129562786	0.0024066	0.4325674326	0.477703637539052
ENSG00000004399;clean;3:129566631-129567491	0.0142512	0.3721278721	0.477527791392509
ENSG00000004399;clean;3:129567604-129567697	-0.0322580667	0.2837162837	0.477527791392509
ENSG00000004399;clean;3:129567805-129569842	-0.0388833667	0.2912087912	0.477527791392509
ENSG00000004399;clean;3:129569957-129570785	0.0008162333	0.4400599401	0.478110474910576
ENSG00000004399;clean;3:129570935-129571039	-0.0204081667	0.3301698302	0.477527791392509
ENSG00000004399;clean;3:129572941-129573593	0.0395476333	0.3086913087	0.477527791392509
ENSG00000004399;clean;3:129575562-129575765	0.0529915	0.2037962038	0.477527791392509
ENSG00000004399;clean;3:129584233-129584384	0.0223434667	0.3311688312	0.477527791392509
ENSG00000004455;known-exon+anti-near+anti-over;1:33010833-33011447	0.0110371667	0.1908091908	0.477527791392509
ENSG00000004455;known-exon+anti-near+anti-over;1:33010833-33012073	0.0117342667	0.1878121878	0.477527791392509
ENSG00000004455;known-exon+anti-near+anti-over;1:33010833-33013206	0.0118494333	0.1883116883	0.477527791392509
ENSG00000004455;known-exon+anti-near+anti-over;1:33011710-33012073	-0.0852253333	0.016983017	0.477527791392509
ENSG00000004455;known-exon+anti-near+anti-over;1:33012122-33013206	0.0125295667	0.1853146853	0.477527791392509
ENSG00000004478;known-exon+anti-near+anti-over;12:2803240-2805167	0.0232073333	0.3266733267	0.477527791392509
ENSG00000004487;anti-over;1:23079177-23079552	-0.0075571667	0.3321678322	0.477527791392509
ENSG00000004487;anti-over;1:23079667-23081445	-0.0047104	0.3821178821	0.477527791392509
ENSG00000004487;anti-over;1:23081573-23082219	0.0022943333	0.4420579421	0.478110474910576
ENSG00000004487;anti-over;1:23082366-23083178	0.0127794667	0.2312687313	0.477527791392509
ENSG00000004534;clean;3:50058562-50059648	0.0033569667	0.4535464535	0.479037032369254
ENSG00000004534;clean;3:50060835-50060955	-0.0121451333	0.3031968032	0.477527791392509
ENSG00000004534;clean;3:50060998-50061139	-0.016767	0.2522477522	0.477527791392509
ENSG00000004534;known-exon;3:50061547-50061961	0.0572533333	0.0304695305	0.477527791392509
ENSG00000004660;clean;17:3862283-3865907	0.0338565667	0.2557442557	0.477527791392509
ENSG00000004660;clean;17:3869615-3869800	-0.0045636667	0.4350649351	0.478110474910576
ENSG00000004660;clean;17:3869888-3872553	-0.0125742	0.3601398601	0.477527791392509
ENSG00000004660;clean;17:3873462-3876222	0.0561135	0.1258741259	0.477527791392509
ENSG00000004660;clean;17:3876422-3880345	-0.0244563667	0.3036963037	0.477527791392509
ENSG00000004660;clean;17:3880434-3881626	0.0598217333	0.1733266733	0.477527791392509
ENSG00000004660;clean;17:3881648-3882527	-0.0313636667	0.2997002997	0.477527791392509
ENSG00000004660;clean;17:3882564-3883041	0.0251947333	0.3311688312	0.477527791392509
ENSG00000004660;clean;17:3883175-3883428	-0.0227272667	0.3361638362	0.477527791392509
ENSG00000004660;clean;17:3884427-3885327	-0.0288465	0.3336663337	0.477527791392509
ENSG00000004700;known-exon+anti-near+anti-over;12:21470346-21470968	-0.01958	0.1763236763	0.477527791392509
ENSG00000004766;clean;7:93258276-93258356	0.0199006667	0.3156843157	0.477527791392509
ENSG00000004766;clean;7:93348807-93349874	0.0187980667	0.3271728272	0.477527791392509
ENSG00000004799;anti-over;7:95585781-95587009	0.0022331	0.4575424575	0.479613819551467
ENSG00000004799;anti-over;7:95587123-95587417	0.0183779667	0.1758241758	0.477527791392509
ENSG00000004799;anti-over;7:95587528-95587726	0.0186982667	0.2037962038	0.477527791392509
ENSG00000004864;known-exon;7:96121745-96121838	-0.0131028333	0.3106893107	0.477527791392509
ENSG00000004866;clean;7:117222062-117222860	0.0119559333	0.3576423576	0.477527791392509
ENSG00000004897;clean;17:47157124-47157229	0.0272915	0.1608391608	0.477527791392509
ENSG00000004961;anti-near;X:11111460-11112018	-0.0221513	0.2342657343	0.477527791392509
ENSG00000004961;anti-near;X:11111518-11112018	-0.0221513	0.2342657343	0.477527791392509
ENSG00000004975;anti-near;17:7226639-7227089	-0.0076929667	0.3911088911	0.477527791392509
ENSG00000004975;anti-near;17:7229274-7229377	0.0127050667	0.3421578422	0.477527791392509
ENSG00000004975;anti-near;17:7229447-7229587	0.0412435	0.1778221778	0.477527791392509
ENSG00000004975;anti-near;17:7229678-7229807	0.0363852667	0.2087912088	0.477527791392509
ENSG00000004975;anti-near;17:7229943-7230045	-0.0108815333	0.3896103896	0.477527791392509
ENSG00000004975;anti-near;17:7229943-7230057	-0.0108815333	0.3896103896	0.477527791392509
ENSG00000004975;anti-near;17:7230155-7230284	0.043433	0.1133866134	0.477527791392509
ENSG00000004975;clean;17:7230430-7230727	-0.0170870233	0.2672327672	0.477527791392509
ENSG00000005007;anti-near;19:18866166-18866520	0.0080529333	0.3871128871	0.477527791392509
ENSG00000005007;clean;19:18850868-18851049	-0.0230559	0.2707292707	0.477527791392509
ENSG00000005007;clean;19:18850868-18852134	-0.0341905667	0.1988011988	0.477527791392509
ENSG00000005007;clean;19:18853071-18853251	0.0193272	0.2327672328	0.477527791392509
ENSG00000005007;clean;19:18853104-18853251	0.0193272	0.2327672328	0.477527791392509
ENSG00000005007;clean;19:18855242-18855924	0.0471005667	0.2037962038	0.477527791392509
ENSG00000005007;clean;19:18857020-18857319	0.0203676333	0.3316683317	0.477527791392509
ENSG00000005020;clean;7:26669656-26670090	-0.0310402733	0.1993006993	0.477527791392509
ENSG00000005100;clean;17:5450406-5450806	0.0001767333	0.4785214785	0.486462732928375
ENSG00000005100;clean;17:5461109-5462318	0.011513	0.3621378621	0.477527791392509
ENSG00000005156;anti-near;17:35002789-35004272	-0.0154006667	0.3306693307	0.477527791392509
ENSG00000005156;clean;17:34991114-34991670	0.0081769333	0.4105894106	0.477527791392509
ENSG00000005156;clean;17:34992692-34994275	0.046808	0.1683316683	0.477527791392509
ENSG00000005156;clean;17:34998296-34998603	-0.0162812333	0.3081918082	0.477527791392509
ENSG00000005187;anti-over;16:20785107-20786077	0.0476678	0.2677322677	0.477527791392509
ENSG00000005187;known-exon+anti-near+anti-over;16:20796489-20796885	0.0254853333	0.2057942058	0.477527791392509
ENSG00000005189;anti-over;16:20824527-20825832	-0.0218360667	0.3326673327	0.477527791392509
ENSG00000005189;anti-over;16:20840468-20843933	0.0177016667	0.3411588412	0.477527791392509
ENSG00000005189;anti-over;16:20840468-20844628	0.0144722667	0.3646353646	0.477527791392509
ENSG00000005189;anti-over;16:20844026-20844628	-0.0090793	0.3976023976	0.477527791392509
ENSG00000005189;anti-over;16:20844845-20845053	0.0223687667	0.3296703297	0.477527791392509
ENSG00000005189;anti-over;16:20845241-20846220	0.0974199	0.0549450549	0.477527791392509
ENSG00000005189;anti-over;16:20846339-20849398	-0.0025007333	0.4260739261	0.477527791392509
ENSG00000005206;clean;19:2339208-2339823	0.0179285667	0.3521478521	0.477527791392509
ENSG00000005206;clean;19:2344424-2344552	0.0217591333	0.2777222777	0.477527791392509
ENSG00000005238;clean;9:35105374-35105681	0.0572536667	0.1853146853	0.477527791392509
ENSG00000005238;clean;9:35105857-35105940	0.0160916667	0.3621378621	0.477527791392509
ENSG00000005238;clean;9:35106009-35106251	0.0195513333	0.3386613387	0.477527791392509
ENSG00000005238;clean;9:35106410-35106537	0.0896578	0.1198801199	0.477527791392509
ENSG00000005238;clean;9:35106643-35106832	0.0802644333	0.1943056943	0.477527791392509
ENSG00000005238;known-exon;9:35107568-35108127	-0.0171043333	0.3431568432	0.477527791392509
ENSG00000005238;known-exon;9:35108349-35108593	0.1408395667	0.0684315684	0.477527791392509
ENSG00000005302;clean;X:11763938-11765192	0.0279063	0.1898101898	0.477527791392509
ENSG00000005302;clean;X:11763938-11765466	0.0288576333	0.1823176823	0.477527791392509
ENSG00000005302;clean;X:11763938-11765469	0.0279063	0.1898101898	0.477527791392509
ENSG00000005302;known-exon;X:11765729-11766960	-0.006326	0.4330669331	0.477703637539052
ENSG00000005302;known-exon;X:11765729-11767144	-0.006326	0.4330669331	0.477703637539052
ENSG00000005302;known-exon;X:11767052-11767144	0	0.4245754246	0.477527791392509
ENSG00000005302;known-exon;X:11767169-11767818	-0.0253623333	0.3291708292	0.477527791392509
ENSG00000005339;clean;16:3736203-3736649	-0.0129478667	0.3626373626	0.477527791392509
ENSG00000005339;clean;16:3736815-3738558	-0.0200107667	0.2957042957	0.477527791392509
ENSG00000005339;clean;16:3767909-3769173	0.0377140667	0.2207792208	0.477527791392509
ENSG00000005339;clean;16:3777657-3778010	0.0170216667	0.3676323676	0.477527791392509
ENSG00000005436;anti-near;2:75706651-75710590	-0.0190234667	0.3396603397	0.477527791392509
ENSG00000005436;anti-over;2:75664783-75665928	0.0515220333	0.1128871129	0.477527791392509
ENSG00000005436;anti-over;2:75664783-75670137	0.0446864667	0.0939060939	0.477527791392509
ENSG00000005436;anti-over;2:75666053-75670137	0.0473198	0.0824175824	0.477527791392509
ENSG00000005436;anti-over;2:75670284-75671949	0.0643256667	0.031968032	0.477527791392509
ENSG00000005436;anti-over;2:75672016-75673443	0.0111898	0.3541458541	0.477527791392509
ENSG00000005436;anti-over;2:75673520-75680192	0.0027075	0.4525474525	0.479037032369254
ENSG00000005436;anti-over;2:75690719-75691976	0.0300166333	0.2017982018	0.477527791392509
ENSG00000005436;clean;2:75702423-75706522	0.0003544667	0.479020979	0.486598959796022
ENSG00000005448;anti-near;2:74421816-74422152	0.0100850333	0.3691308691	0.477527791392509
ENSG00000005448;anti-near;2:74421816-74422869	0.0119014667	0.3516483516	0.477527791392509
ENSG00000005448;anti-near;2:74423385-74423477	-0.0021248333	0.461038961	0.480680173915109
ENSG00000005448;anti-near;2:74423531-74423854	0.0290686	0.1923076923	0.477527791392509
ENSG00000005448;anti-near;2:74423982-74424874	-0.0328560667	0.2012987013	0.477527791392509
ENSG00000005448;anti-near;2:74424975-74425074	-0.0737367	0.037962038	0.477527791392509
ENSG00000005448;anti-near;2:74425237-74425416	-0.0288209667	0.2052947053	0.477527791392509
ENSG00000005448;anti-near;2:74425491-74425569	-0.0395253667	0.1793206793	0.477527791392509
ENSG00000005469;anti-near;7:87393067-87398523	0.0088419667	0.3971028971	0.477527791392509
ENSG00000005469;clean;7:87369484-87375631	-0.0054391667	0.4260739261	0.477527791392509
ENSG00000005469;clean;7:87382181-87382412	-0.0952394333	0.045954046	0.477527791392509
ENSG00000005483;anti-near;7:105105693-105105858	0.0520129667	0.1688311688	0.477527791392509
ENSG00000005483;anti-near;7:105106003-105106521	0.0117386667	0.3726273726	0.477527791392509
ENSG00000005483;anti-near;7:105106772-105107165	0.0449339667	0.1428571429	0.477527791392509
ENSG00000005483;anti-near;7:105107222-105107361	-0.0034852333	0.4525474525	0.479037032369254
ENSG00000005483;anti-near;7:105107925-105108941	-0.047606	0.1143856144	0.477527791392509
ENSG00000005483;anti-near;7:105109228-105110279	-0.0352387667	0.1743256743	0.477527791392509
ENSG00000005483;anti-near;7:105110368-105110476	0.0164663333	0.3071928072	0.477527791392509
ENSG00000005483;clean;7:105063580-105066726	-0.0087114	0.4055944056	0.477527791392509
ENSG00000005486;clean;7:75879260-75881364	0.0077936333	0.3976023976	0.477527791392509
ENSG00000005486;clean;7:75881486-75881828	0.0123193333	0.3261738262	0.477527791392509
ENSG00000005486;clean;7:75882236-75883697	0.0543528	0.0464535465	0.477527791392509
ENSG00000005801;clean;11:3360565-3360719	-0.0046112333	0.4295704296	0.477527791392509
ENSG00000005801;clean;11:3360565-3361742	-0.0382276667	0.1293706294	0.477527791392509
ENSG00000005801;clean;11:3360565-3362545	-0.0214616667	0.2482517483	0.477527791392509
ENSG00000005801;clean;11:3360565-3366690	0.0288867	0.1998001998	0.477527791392509
ENSG00000005801;clean;11:3360565-3370974	0.0276113	0.2087912088	0.477527791392509
ENSG00000005801;clean;11:3360788-3361742	-0.0810043333	0.0724275724	0.477527791392509
ENSG00000005801;clean;11:3361889-3361975	-0.1337463333	0.0194805195	0.477527791392509
ENSG00000005801;clean;11:3361889-3362532	-0.0914813333	0.0589410589	0.477527791392509
ENSG00000005801;clean;11:3361889-3370974	0.0384770667	0.1773226773	0.477527791392509
ENSG00000005801;clean;11:3362602-3370974	0.0391244333	0.1698301698	0.477527791392509
ENSG00000005810;clean;13:77205383-77205472	-0.0190476333	0.3491508492	0.477527791392509
ENSG00000005812;anti-over;13:77021861-77026826	0.0128032333	0.3826173826	0.477527791392509
ENSG00000005882;anti-near;17:50106069-50106793	-0.0141648667	0.3751248751	0.477527791392509
ENSG00000005882;anti-near;17:50109400-50109956	0.0298551667	0.3191808192	0.477527791392509
ENSG00000005884;clean;17:50077121-50077378	-0.0176129	0.2917082917	0.477527791392509
ENSG00000005884;known-exon;17:50075526-50075598	-0.0365206	0.0794205794	0.477527791392509
ENSG00000005889;clean;X:24151800-24152719	0.0197426667	0.3321678322	0.477527791392509
ENSG00000005889;clean;X:24208370-24208899	0.0707782	0.1443556444	0.477527791392509
ENSG00000006015;anti-over;19:18589077-18589412	0.0243843333	0.3156843157	0.477527791392509
ENSG00000006015;anti-over;19:18589077-18589478	0.0243843333	0.3156843157	0.477527791392509
ENSG00000006015;anti-over;19:18589683-18590853	-0.002084	0.3766233766	0.477527791392509
ENSG00000006015;anti-over;19:18590933-18592088	0.018548	0.3441558442	0.477527791392509
ENSG00000006015;anti-over;19:18590933-18592107	0.0126043333	0.3786213786	0.477527791392509
ENSG00000006025;clean;17:47808399-47808537	0.0327439667	0.3076923077	0.477527791392509
ENSG00000006025;clean;17:47808660-47808863	-0.0365003333	0.2932067932	0.477527791392509
ENSG00000006025;clean;17:47809220-47809333	0.0196078333	0.3451548452	0.477527791392509
ENSG00000006025;clean;17:47809478-47810593	0.0808343333	0.1178821179	0.477527791392509
ENSG00000006025;clean;17:47810672-47810771	0.1643476667	0.0599400599	0.477527791392509
ENSG00000006025;clean;17:47810835-47813265	0.0541933333	0.2457542458	0.477527791392509
ENSG00000006025;clean;17:47819782-47819970	0.0930203333	0.1608391608	0.477527791392509
ENSG00000006025;known-exon;17:47807836-47808190	0	0.3531468531	0.477527791392509
ENSG00000006042;known-exon;17:32931402-32931474	0.0202707667	0.2367632368	0.477527791392509
ENSG00000006062;anti-near;17:45274593-45284811	0.0219531667	0.3316683317	0.477527791392509
ENSG00000006062;anti-over;17:45264800-45265162	0.1031983333	0.1123876124	0.477527791392509
ENSG00000006062;anti-over;17:45265263-45266536	0.0591283333	0.2372627373	0.477527791392509
ENSG00000006062;anti-over;17:45266681-45267091	0.1494365333	0.0884115884	0.477527791392509
ENSG00000006062;clean;17:45284949-45286430	-0.0343685333	0.3051948052	0.477527791392509
ENSG00000006062;clean;17:45289305-45290489	-0.2099836667	0.038961039	0.477527791392509
ENSG00000006118;anti-near;11:60932127-60933541	-0.0498470333	0.2612387612	0.477527791392509
ENSG00000006118;anti-near;11:60934764-60935251	-0.0519607	0.2827172827	0.477527791392509
ENSG00000006118;clean;11:60931884-60931983	0.0222222333	0.3086913087	0.477527791392509
ENSG00000006118;known-exon+anti-near;11:60935443-60935863	0.258215	0.007992008	0.477527791392509
ENSG00000006118;known-exon+anti-near;11:60936016-60936746	0	0.3981018981	0.477527791392509
ENSG00000006194;clean;16:3284205-3285058	0.0283963667	0.2637362637	0.477527791392509
ENSG00000006194;clean;16:3284205-3286022	0.0192316667	0.3296703297	0.477527791392509
ENSG00000006194;clean;16:3284205-3288453	0.0146412	0.3461538462	0.477527791392509
ENSG00000006194;clean;16:3284205-3289392	0.0382718333	0.2002997003	0.477527791392509
ENSG00000006194;clean;16:3285239-3285680	-0.0112116667	0.3876123876	0.477527791392509
ENSG00000006194;clean;16:3285754-3286022	-0.1050103333	0.0519480519	0.477527791392509
ENSG00000006194;clean;16:3288570-3289392	0.0092536667	0.4000999001	0.477527791392509
ENSG00000006194;known-exon+anti-near+anti-over;16:3299156-3300912	0.0509046667	0.2417582418	0.477527791392509
ENSG00000006282;anti-near;17:50551190-50551510	0.0030113333	0.4565434565	0.479472670328951
ENSG00000006282;anti-near;17:50551679-50551968	-0.032851	0.2052947053	0.477527791392509
ENSG00000006282;anti-near;17:50552180-50554250	0.0595111667	0.1088911089	0.477527791392509
ENSG00000006282;clean;17:50548161-50548282	-0.0407925333	0.2097902098	0.477527791392509
ENSG00000006282;clean;17:50550917-50550997	-0.0372117667	0.2052947053	0.477527791392509
ENSG00000006282;known-exon;17:50550115-50550207	-0.0173916667	0.2977022977	0.477527791392509
ENSG00000006327;anti-near;16:3021319-3021554	0.0670607667	0.04995005	0.477527791392509
ENSG00000006453;anti-over;7:98304376-98306438	-0.0144206667	0.2837162837	0.477527791392509
ENSG00000006468;known-exon;7:13989464-13989562	-0.0234787333	0.2622377622	0.477527791392509
ENSG00000006534;anti-near;11:68019796-68021484	-0.0104229667	0.3941058941	0.477527791392509
ENSG00000006534;anti-near;11:68021871-68022594	0.0261350333	0.3151848152	0.477527791392509
ENSG00000006534;anti-over;11:68022761-68026008	0.0526868	0.1513486513	0.477527791392509
ENSG00000006534;clean;11:68010392-68015296	0.0394170333	0.2847152847	0.477527791392509
ENSG00000006534;clean;11:68015459-68018526	0.057877	0.2647352647	0.477527791392509
ENSG00000006534;clean;11:68018637-68018772	-0.0135918667	0.3606393606	0.477527791392509
ENSG00000006534;clean;11:68019255-68019714	0.0157815333	0.3741258741	0.477527791392509
ENSG00000006576;clean;7:77942786-77949677	0.0074961	0.4060939061	0.477527791392509
ENSG00000006576;clean;7:77949833-77951616	-0.0196300667	0.2852147852	0.477527791392509
ENSG00000006652;clean;7:112459018-112461865	0.0031989667	0.4470529471	0.478745568081671
ENSG00000006652;clean;7:112468115-112472218	0.0123211333	0.3046953047	0.477527791392509
ENSG00000006704;clean;7:74515596-74518138	-0.0222273	0.3456543457	0.477527791392509
ENSG00000006704;clean;7:74519719-74521207	-0.0412748	0.1958041958	0.477527791392509
ENSG00000006704;known-exon;7:74601180-74602364	0.0175933333	0.2842157842	0.477527791392509
ENSG00000006712;anti-near;19:39388865-39388946	-0.0318695967	0.1038961039	0.477527791392509
ENSG00000006715;clean;7:38745613-38752175	0.0280546333	0.2027972028	0.477527791392509
ENSG00000006744;anti-near;17:12994884-12994962	-0.0083555	0.3346653347	0.477527791392509
ENSG00000006744;clean;17:13005101-13005752	0.0001751667	0.4905094905	0.491987670782772
ENSG00000006744;clean;17:13005110-13005752	0.0001751667	0.4905094905	0.491987670782772
ENSG00000006756;anti-near;X:2909979-2910658	0.0048652	0.3711288711	0.477527791392509
ENSG00000006831;clean;12:1784073-1785943	0.0063255667	0.3871128871	0.477527791392509
ENSG00000006837;clean;5:134308466-134308573	-0.0448113667	0.1943056943	0.477527791392509
ENSG00000007038;clean;16:2817332-2817429	0.0489671	0.2847152847	0.477527791392509
ENSG00000007038;clean;16:2817456-2817800	0.1603913333	0.032967033	0.477527791392509
ENSG00000007038;clean;16:2818969-2820954	0.0006612333	0.4835164835	0.488210343588583
ENSG00000007038;clean;16:2818969-2820980	0.0006612333	0.4835164835	0.488210343588583
ENSG00000007047;clean;19:45280483-45280574	-0.0277777667	0.3216783217	0.477527791392509
ENSG00000007168;known-exon+anti-near+anti-over;17:2683685-2683913	0	0.4945054945	0.494902010883282
ENSG00000007202;anti-over;17:28633401-28633548	0.0346108	0.1078921079	0.477527791392509
ENSG00000007202;clean;17:28643311-28643609	-0.0094981333	0.3686313686	0.477527791392509
ENSG00000007255;anti-over;19:45164009-45164163	0.0458832	0.2217782218	0.477527791392509
ENSG00000007255;anti-over;19:45164247-45164852	-0.0372632	0.2502497502	0.477527791392509
ENSG00000007341;clean;1:112582106-112582374	-0.0116346667	0.3951048951	0.477527791392509
ENSG00000007341;known-exon;1:112610690-112610840	-0.0381883333	0.1293706294	0.477527791392509
ENSG00000007376;anti-near;16:786928-787076	-0.0042729667	0.4180819181	0.477527791392509
ENSG00000007376;known-exon;16:786377-786826	0.0839046	0.1078921079	0.477527791392509
ENSG00000007384;anti-near;16:58759-58973	0.0528105333	0.2037962038	0.477527791392509
ENSG00000007384;anti-near;16:59127-59248	0.0804851333	0.0999000999	0.477527791392509
ENSG00000007384;anti-near;16:59349-59418	-0.0443672667	0.1888111888	0.477527791392509
ENSG00000007384;anti-near;16:59826-60215	-0.085328	0.0609390609	0.477527791392509
ENSG00000007384;anti-near;16:60279-60438	0.0292565	0.2872127872	0.477527791392509
ENSG00000007384;anti-near;16:60539-61119	-0.009804	0.3731268731	0.477527791392509
ENSG00000007384;clean;16:64829-64898	0.1357006667	0.1093906094	0.477527791392509
ENSG00000007392;clean;16:190135-190540	0.0027737	0.4410589411	0.478110474910576
ENSG00000007392;clean;16:190570-192926	0.0041576333	0.4175824176	0.477527791392509
ENSG00000007392;known-exon;16:189339-189930	-0.0307931	0.1818181818	0.477527791392509
ENSG00000007392;known-exon;16:189339-189946	-0.0307931	0.1818181818	0.477527791392509
ENSG00000007392;known-exon;16:189339-189967	-0.0307931	0.1818181818	0.477527791392509
ENSG00000007392;known-exon;16:228402-228488	0.105826	0.0384615385	0.477527791392509
ENSG00000007520;anti-near;16:1350234-1350806	0.0345170667	0.1303696304	0.477527791392509
ENSG00000007541;clean;16:580263-580857	0.0027685	0.4100899101	0.477527791392509
ENSG00000007541;clean;16:580972-582247	0.0298643333	0.3081918082	0.477527791392509
ENSG00000007541;known-exon;16:578938-579068	-0.0350983	0.2367632368	0.477527791392509
ENSG00000007541;known-exon;16:583666-583753	0.024087	0.3401598402	0.477527791392509
ENSG00000007545;clean;16:1653156-1655218	0.0321188333	0.3076923077	0.477527791392509
ENSG00000007545;clean;16:1655300-1655876	0.0030120333	0.4115884116	0.477527791392509
ENSG00000007545;clean;16:1662671-1662760	0.0154184	0.3471528472	0.477527791392509
ENSG00000007545;clean;16:1662835-1665056	-0.0477826667	0.2537462537	0.477527791392509
ENSG00000007545;clean;16:1666177-1666421	-0.0089883	0.3901098901	0.477527791392509
ENSG00000007545;clean;16:1666600-1667334	0.0094026667	0.3911088911	0.477527791392509
ENSG00000007545;clean;16:1667400-1667961	0.0184847333	0.3446553447	0.477527791392509
ENSG00000007545;clean;16:1669165-1670663	-0.0084271	0.4010989011	0.477527791392509
ENSG00000007545;clean;16:1670809-1673880	0.0123001	0.3861138861	0.477527791392509
ENSG00000007866;anti-near;6:35475157-35475335	0.0151059667	0.3446553447	0.477527791392509
ENSG00000007866;anti-near;6:35475706-35475918	0.0233584	0.2892107892	0.477527791392509
ENSG00000007866;clean;6:35476092-35476301	0.0225151	0.3271728272	0.477527791392509
ENSG00000007866;clean;6:35476435-35477310	0.0358434	0.3026973027	0.477527791392509
ENSG00000007866;clean;6:35478324-35478433	-0.0731035	0.1288711289	0.477527791392509
ENSG00000007866;clean;6:35478571-35479304	-0.0607273333	0.1278721279	0.477527791392509
ENSG00000007866;clean;6:35479316-35480311	-0.0819053	0.0874125874	0.477527791392509
ENSG00000007866;clean;6:35480374-35484559	-0.1388343333	0.0304695305	0.477527791392509
ENSG00000007923;clean;1:6645978-6651016	-0.0169103333	0.2067932068	0.477527791392509
ENSG00000007923;clean;1:6645978-6651528	-0.0172559	0.2092907093	0.477527791392509
ENSG00000007923;clean;1:6651180-6652828	-0.0120165	0.2737262737	0.477527791392509
ENSG00000007923;clean;1:6651602-6652828	-0.0057705667	0.3851148851	0.477527791392509
ENSG00000007923;clean;1:6652951-6653910	-0.0061052333	0.3761238761	0.477527791392509
ENSG00000008083;clean;6:15501409-15504499	-0.0256892333	0.3166833167	0.477527791392509
ENSG00000008083;clean;6:15511401-15512207	0.0015924333	0.4460539461	0.478745568081671
ENSG00000008083;clean;6:15512390-15512914	-0.0340601667	0.2667332667	0.477527791392509
ENSG00000008083;clean;6:15513045-15513238	0.0819970333	0.1648351648	0.477527791392509
ENSG00000008128;anti-near;1:1703624-1703823	0.0734976	0.0629370629	0.477527791392509
ENSG00000008128;anti-near;1:1704146-1704222	-0.0014335667	0.4415584416	0.478110474910576
ENSG00000008128;anti-near;1:1704344-1704549	-0.0907816667	0.1783216783	0.477527791392509
ENSG00000008128;anti-near;1:1704655-1704903	0.082496	0.0694305694	0.477527791392509
ENSG00000008128;clean;1:1708245-1708793	0.0067241	0.4095904096	0.477527791392509
ENSG00000008130;clean;1:1753649-1754050	-0.0542446333	0.0644355644	0.477527791392509
ENSG00000008130;clean;1:1754208-1754283	-0.0038619333	0.4390609391	0.478110474910576
ENSG00000008130;clean;1:1754698-1755373	-0.0325555	0.1268731269	0.477527791392509
ENSG00000008130;clean;1:1755476-1756257	-0.0161078667	0.2712287712	0.477527791392509
ENSG00000008130;clean;1:1756343-1756502	-0.0240546	0.1908091908	0.477527791392509
ENSG00000008130;clean;1:1756882-1757180	-0.0380635	0.1088911089	0.477527791392509
ENSG00000008256;anti-near;7:6165810-6170534	-0.0201150333	0.3231768232	0.477527791392509
ENSG00000008283;clean;17:63434594-63435085	0.0361386	0.1543456543	0.477527791392509
ENSG00000008283;clean;17:63435243-63435687	0.0364673333	0.1368631369	0.477527791392509
ENSG00000008283;clean;17:63435573-63435687	0.05323	0.0804195804	0.477527791392509
ENSG00000008283;clean;17:63435791-63436053	0.0054345333	0.4305694306	0.477527791392509
ENSG00000008294;clean;17:50974947-50975862	0.0276139	0.1528471528	0.477527791392509
ENSG00000008294;clean;17:50974947-50977107	0.0391157333	0.0774225774	0.477527791392509
ENSG00000008294;clean;17:50975901-50977107	0.0559949667	0.035964036	0.477527791392509
ENSG00000008294;known-exon;17:50964394-50965059	-0.01015	0.3896103896	0.477527791392509
ENSG00000008300;clean;3:48638232-48639673	0.0381553	0.2262737263	0.477527791392509
ENSG00000008300;clean;3:48641524-48641850	-0.0258010667	0.3281718282	0.477527791392509
ENSG00000008300;clean;3:48642009-48642357	0.1525603333	0.0494505495	0.477527791392509
ENSG00000008300;clean;3:48642467-48642735	0.2300391667	0.034965035	0.477527791392509
ENSG00000008300;clean;3:48643083-48643553	-0.0070256667	0.3196803197	0.477527791392509
ENSG00000008300;clean;3:48644295-48644715	-0.058023	0.2552447552	0.477527791392509
ENSG00000008300;clean;3:48648928-48649120	0.151515	0.1013986014	0.477527791392509
ENSG00000008300;clean;3:48651075-48651358	-0.0463726667	0.2812187812	0.477527791392509
ENSG00000008311;clean;7:122098576-122098744	-0.0130105333	0.3666333666	0.477527791392509
ENSG00000008311;clean;7:122098866-122101370	0.11655	0.0444555445	0.477527791392509
ENSG00000008311;clean;7:122101438-122101620	-0.0458334	0.1908091908	0.477527791392509
ENSG00000008382;anti-near;19:4355021-4355096	0.1173437667	0.0939060939	0.477527791392509
ENSG00000008382;known-exon+anti-near;19:4357585-4358082	0.028754	0.3066933067	0.477527791392509
ENSG00000008405;clean;12:106992890-106992964	-0.0347961667	0.1783216783	0.477527791392509
ENSG00000008405;clean;12:106997690-106997914	-0.0384616667	0.1793206793	0.477527791392509
ENSG00000008405;clean;12:106999862-106999941	-0.0277542	0.2407592408	0.477527791392509
ENSG00000008513;clean;8:133464957-133465893	0.0287821	0.3131868132	0.477527791392509
ENSG00000008710;anti-near;16:2097241-2097318	0.1313359667	0.0589410589	0.477527791392509
ENSG00000008710;anti-near;16:2097503-2097727	0.0945634667	0.1393606394	0.477527791392509
ENSG00000008710;anti-over;16:2091906-2092046	-0.0345446333	0.2942057942	0.477527791392509
ENSG00000008710;anti-over;16:2092188-2092479	0.2370043333	0.040959041	0.477527791392509
ENSG00000008710;anti-over;16:2092592-2092953	0.0760606667	0.1133866134	0.477527791392509
ENSG00000008710;anti-over;16:2093093-2093543	0.0462083333	0.2282717283	0.477527791392509
ENSG00000008710;anti-over;16:2093738-2093810	0.0209523333	0.3526473526	0.477527791392509
ENSG00000008710;anti-over;16:2094210-2097147	0.0672502333	0.1658341658	0.477527791392509
ENSG00000008710;clean;16:2100566-2102060	0.046197	0.2912087912	0.477527791392509
ENSG00000008710;known-exon+anti-near;16:2090194-2090284	0.0208172667	0.3341658342	0.477527791392509
ENSG00000008838;anti-near;17:40019645-40019784	-0.0137942333	0.2957042957	0.477527791392509
ENSG00000008838;anti-near;17:40020619-40021172	-0.0270463333	0.2977022977	0.477527791392509
ENSG00000008838;clean;17:40023395-40026155	0.0385142	0.1178821179	0.477527791392509
ENSG00000008838;clean;17:40026331-40026646	-0.0112556333	0.3326673327	0.477527791392509
ENSG00000008838;clean;17:40027034-40027382	0.0314316	0.1573426573	0.477527791392509
ENSG00000008838;clean;17:40027465-40027908	0.0243633333	0.2132867133	0.477527791392509
ENSG00000008838;clean;17:40033456-40034915	0.0395443333	0.1843156843	0.477527791392509
ENSG00000008838;clean;17:40033456-40035116	0.029809	0.2497502498	0.477527791392509
ENSG00000008838;clean;17:40033771-40034915	0.0278933333	0.2957042957	0.477527791392509
ENSG00000008838;clean;17:40034972-40035116	-0.006095	0.4310689311	0.477527791392509
ENSG00000008853;anti-over;8:23005475-23005959	-0.0222595	0.2672327672	0.477527791392509
ENSG00000008853;known-exon+anti-near+anti-over;8:23004626-23005371	-0.0234937667	0.2457542458	0.477527791392509
ENSG00000008853;known-exon+anti-near+anti-over;8:23007746-23007992	0.0775009333	0.020979021	0.477527791392509
ENSG00000008869;clean;2:37040518-37041132	-0.0211621	0.3371628372	0.477527791392509
ENSG00000008869;clean;2:37075634-37076910	-0.0259286667	0.3316683317	0.477527791392509
ENSG00000008952;known-exon;3:169993101-169993654	0.032258	0.0959040959	0.477527791392509
ENSG00000008988;clean;8:56068530-56069702	0.0520003333	0.2837162837	0.477527791392509
ENSG00000008988;clean;8:56069833-56073116	-0.2163516667	0.0494505495	0.477527791392509
ENSG00000009335;clean;7:157254310-157256913	-0.0103365	0.3216783217	0.477527791392509
ENSG00000009413;anti-over;6:111300156-111307360	0.0008187667	0.473026973	0.484676688086711
ENSG00000009413;known-exon+anti-near+anti-over;6:111310099-111311068	-0.0030972333	0.4515484515	0.479037032369254
ENSG00000009724;anti-over;1:11027648-11030175	0	0.4315684316	0.477527791392509
ENSG00000009790;known-exon+anti-near+anti-over;1:209779374-209780469	0	0.482017982	0.487658903720553
ENSG00000009790;known-exon+anti-near+anti-over;1:209781458-209782055	0	0.4575424575	0.479613819551467
ENSG00000009830;clean;14:77277481-77278393	0.0352263	0.2162837163	0.477527791392509
ENSG00000009830;clean;14:77278508-77278728	-0.0765088667	0.0904095904	0.477527791392509
ENSG00000009830;clean;14:77278869-77279536	0.0800876667	0.0644355644	0.477527791392509
ENSG00000009830;clean;14:77279586-77279683	-0.0050256667	0.3701298701	0.477527791392509
ENSG00000009830;clean;14:77279928-77280020	-0.0078200667	0.4080919081	0.477527791392509
ENSG00000009830;clean;14:77280080-77280391	-0.0209633333	0.2782217782	0.477527791392509
ENSG00000009830;clean;14:77283873-77284949	-0.0333261333	0.1593406593	0.477527791392509
ENSG00000009954;known-exon;7:73441693-73442180	-0.010117	0.3151848152	0.477527791392509
ENSG00000010165;known-exon;1:171781795-171781987	-0.0481756667	0.0284715285	0.477527791392509
ENSG00000010244;known-exon+anti-near;17:32373457-32377920	0	0.3756243756	0.477527791392509
ENSG00000010244;known-exon;17:32373457-32377917	-0.061356	0.1958041958	0.477527791392509
ENSG00000010318;clean;3:52412920-52413995	-0.0826986667	0.1628371628	0.477527791392509
ENSG00000010318;clean;3:52414048-52414495	-0.0582186333	0.2077922078	0.477527791392509
ENSG00000010322;clean;3:52473829-52476446	-0.0119569667	0.3681318681	0.477527791392509
ENSG00000010322;clean;3:52477642-52478096	-0.0137762333	0.3331668332	0.477527791392509
ENSG00000010322;clean;3:52478282-52478448	0.0048212	0.4180819181	0.477527791392509
ENSG00000010322;clean;3:52489678-52490074	-0.194238	0.0164835165	0.477527791392509
ENSG00000010322;clean;3:52490231-52490704	-0.0382703333	0.1538461538	0.477527791392509
ENSG00000010322;clean;3:52490833-52491351	-0.0877309	0.0599400599	0.477527791392509
ENSG00000010322;clean;3:52491513-52491871	-0.0254451667	0.2212787213	0.477527791392509
ENSG00000010322;known-exon;3:52480295-52480878	0.0535713333	0.1393606394	0.477527791392509
ENSG00000010361;anti-near;19:49807374-49808413	0.0322389667	0.2352647353	0.477527791392509
ENSG00000010361;anti-near;19:49811467-49811630	0.0396606	0.2022977023	0.477527791392509
ENSG00000010361;anti-near;19:49812736-49812995	-0.0657016667	0.1028971029	0.477527791392509
ENSG00000010361;anti-over;19:49809575-49811362	-0.0172067	0.3466533467	0.477527791392509
ENSG00000010404;clean;X:149504293-149505034	0.0624583333	0.1868131868	0.477527791392509
ENSG00000010626;clean;12:6905759-6905844	-0.0457242667	0.1808191808	0.477527791392509
ENSG00000010704;clean;6:26087516-26090840	-0.0076270333	0.4090909091	0.477527791392509
ENSG00000010704;clean;6:26091104-26091313	-0.1014636333	0.0509490509	0.477527791392509
ENSG00000010704;clean;6:26091589-26092684	-0.0048934667	0.4075924076	0.477527791392509
ENSG00000010704;clean;6:26092960-26093118	-0.0284706333	0.2757242757	0.477527791392509
ENSG00000010704;clean;6:26093232-26094185	-0.0310451	0.2677322677	0.477527791392509
ENSG00000010803;anti-over;1:41028319-41028583	0.0420871333	0.1028971029	0.477527791392509
ENSG00000010803;anti-over;1:41028726-41033982	0.0242576333	0.2247752248	0.477527791392509
ENSG00000010803;anti-over;1:41037541-41041310	0.0588181333	0.0414585415	0.477527791392509
ENSG00000010803;anti-over;1:41037541-41045712	0.0327548667	0.1273726274	0.477527791392509
ENSG00000010803;anti-over;1:41037541-41046406	0.0288109333	0.1493506494	0.477527791392509
ENSG00000010803;anti-over;1:41037541-41046417	0.0288109333	0.1493506494	0.477527791392509
ENSG00000010803;known-exon+anti-near+anti-over;1:41027475-41028156	0.0157816667	0.2872127872	0.477527791392509
ENSG00000011009;known-exon+anti-near;1:23794325-23794426	0.0300344333	0.2207792208	0.477527791392509
ENSG00000011009;known-exon+anti-near;1:23794600-23794681	0.0214813667	0.2277722278	0.477527791392509
ENSG00000011021;anti-near;1:11838660-11840142	0.0196635667	0.3361638362	0.477527791392509
ENSG00000011021;clean;1:11822801-11823706	0.0342317	0.3026973027	0.477527791392509
ENSG00000011021;clean;1:11823833-11824485	0.0308714333	0.3156843157	0.477527791392509
ENSG00000011021;clean;1:11826214-11827088	0.0540966333	0.2547452547	0.477527791392509
ENSG00000011021;clean;1:11827221-11828105	0.0428009	0.2812187812	0.477527791392509
ENSG00000011021;clean;1:11828219-11828457	0.0658021	0.2192807193	0.477527791392509
ENSG00000011021;clean;1:11829322-11833514	-0.0309924	0.3161838162	0.477527791392509
ENSG00000011021;clean;1:11834030-11834235	0.0547795	0.2407592408	0.477527791392509
ENSG00000011021;clean;1:11836153-11836998	-0.0384722667	0.2717282717	0.477527791392509
ENSG00000011021;clean;1:11837156-11837342	-0.0043334667	0.3866133866	0.477527791392509
ENSG00000011021;clean;1:11837499-11838334	0.1328241667	0.1068931069	0.477527791392509
ENSG00000011028;anti-near;17:62692138-62692230	-0.0289227	0.2562437562	0.477527791392509
ENSG00000011028;clean;17:62666267-62666454	-0.0579291667	0.1483516484	0.477527791392509
ENSG00000011028;clean;17:62671837-62671997	-0.0268062667	0.2912087912	0.477527791392509
ENSG00000011028;clean;17:62688960-62689521	0.0732463667	0.1943056943	0.477527791392509
ENSG00000011028;clean;17:62690761-62690948	-0.0029386333	0.4450549451	0.478745568081671
ENSG00000011114;clean;14:93248654-93251462	0.0534759	0.2377622378	0.477527791392509
ENSG00000011114;clean;14:93253790-93257194	-0.0159870667	0.3526473526	0.477527791392509
ENSG00000011132;anti-near;19:3751553-3752507	-0.0940523333	0.1813186813	0.477527791392509
ENSG00000011132;anti-near;19:3759600-3759688	0.1887023333	0.035964036	0.477527791392509
ENSG00000011132;anti-over;19:3754340-3759560	0.1805783333	0.0739260739	0.477527791392509
ENSG00000011143;anti-near;17:58206170-58206282	0.0454546667	0.2732267732	0.477527791392509
ENSG00000011143;anti-near;17:58206380-58206464	0.0761067667	0.1613386613	0.477527791392509
ENSG00000011143;anti-near;17:58206547-58207084	0.0352443333	0.2622377622	0.477527791392509
ENSG00000011143;anti-near;17:58208001-58208104	0.0212144333	0.3126873127	0.477527791392509
ENSG00000011143;anti-near;17:58208174-58208512	0.0270810833	0.2627372627	0.477527791392509
ENSG00000011143;clean;17:58210724-58210979	0.0129258333	0.3711288711	0.477527791392509
ENSG00000011143;known-exon+anti-near;17:58207729-58207893	-0.0094703333	0.4000999001	0.477527791392509
ENSG00000011243;clean;19:15397855-15398629	0.0071969667	0.3631368631	0.477527791392509
ENSG00000011243;known-exon;19:15403555-15403657	-0.0123146667	0.2747252747	0.477527791392509
ENSG00000011258;clean;17:51193510-51195213	0.0271736667	0.2972027972	0.477527791392509
ENSG00000011258;clean;17:51201696-51202021	0.0206844	0.3301698302	0.477527791392509
ENSG00000011258;clean;17:51202077-51202700	-0.0032076	0.4415584416	0.478110474910576
ENSG00000011258;clean;17:51202935-51203139	0.0056487667	0.4130869131	0.477527791392509
ENSG00000011258;clean;17:51219044-51220329	0.0657029667	0.1888111888	0.477527791392509
ENSG00000011258;known-exon;17:51192280-51192781	-0.0320548667	0.1613386613	0.477527791392509
ENSG00000011275;clean;7:5623179-5624055	0.0049683667	0.4330669331	0.477703637539052
ENSG00000011295;anti-near;17:16000245-16001914	-0.0310167667	0.2537462537	0.477527791392509
ENSG00000011295;anti-near;17:16024582-16025016	0.0013928333	0.472027972	0.484423588100108
ENSG00000011295;anti-near;17:16025171-16026539	-0.0125907333	0.3011988012	0.477527791392509
ENSG00000011304;anti-near;19:806556-808379	0.0023324333	0.4515484515	0.479037032369254
ENSG00000011304;anti-near;19:807902-808359	0.0119362333	0.2792207792	0.477527791392509
ENSG00000011405;clean;11:17091459-17091546	-0.0109963333	0.3591408591	0.477527791392509
ENSG00000011405;clean;11:17122813-17129299	-0.0038194333	0.4340659341	0.477983681921238
ENSG00000011405;clean;11:17129467-17131915	0.0342543667	0.2532467532	0.477527791392509
ENSG00000011405;clean;11:17135029-17135110	-0.0291240333	0.3006993007	0.477527791392509
ENSG00000011405;clean;11:17148787-17150497	-0.0293022333	0.2982017982	0.477527791392509
ENSG00000011451;clean;19:15423235-15424182	0.0230937	0.3126873127	0.477527791392509
ENSG00000011451;clean;19:15425032-15425240	0.0247667333	0.3021978022	0.477527791392509
ENSG00000011451;clean;19:15425768-15426981	0.2006333333	0.0054945055	0.45910156834728
ENSG00000011451;clean;19:15427533-15428109	0.0290975333	0.3021978022	0.477527791392509
ENSG00000011451;clean;19:15428508-15429585	0.0179474	0.3541458541	0.477527791392509
ENSG00000011454;clean;9:123070424-123073551	0.0208812333	0.2857142857	0.477527791392509
ENSG00000011465;known-exon;12:91145734-91146061	-0.002029	0.463036963	0.481324000420913
ENSG00000011478;anti-near;19:45693556-45695436	0.0974723333	0.0539460539	0.477527791392509
ENSG00000011478;clean;19:45695718-45698546	0.0230593333	0.2707292707	0.477527791392509
ENSG00000011478;clean;19:45698699-45698800	0.0293268667	0.1993006993	0.477527791392509
ENSG00000011523;anti-over;2:65077964-65082535	-0.0031733333	0.4195804196	0.477527791392509
ENSG00000011523;anti-over;2:65082709-65083638	0.0571815667	0.2377622378	0.477527791392509
ENSG00000011523;known-exon+anti-near+anti-over;2:65072569-65072883	-0.0344716667	0.2762237762	0.477527791392509
ENSG00000011566;clean;2:39260777-39265202	0.0150385667	0.3461538462	0.477527791392509
ENSG00000011638;known-exon;16:21161008-21161084	-0.0341073333	0.0884115884	0.477527791392509
ENSG00000012048;anti-near;17:43124115-43124736	-0.0015853667	0.4565434565	0.479472670328951
ENSG00000012048;clean;17:43045802-43047642	-0.0204579	0.2872127872	0.477527791392509
ENSG00000012048;clean;17:43049194-43051062	0.016174	0.2722277722	0.477527791392509
ENSG00000012171;clean;3:50271480-50273297	0.0519492333	0.2447552448	0.477527791392509
ENSG00000012171;clean;3:50274934-50275011	0.0373526667	0.3021978022	0.477527791392509
ENSG00000012211;anti-near;X:49178179-49178271	-0.0186585	0.3496503497	0.477527791392509
ENSG00000012211;anti-near;X:49178475-49179250	0.0126177333	0.3816183816	0.477527791392509
ENSG00000012211;anti-near;X:49179388-49179692	-0.000683	0.473026973	0.484676688086711
ENSG00000012211;anti-near;X:49179806-49183733	0.0104093667	0.3871128871	0.477527791392509
ENSG00000012822;clean;12:53713900-53714132	-0.0018863333	0.4615384615	0.480699023477365
ENSG00000012822;clean;12:53714241-53714597	-0.0005299	0.4845154845	0.488601435412059
ENSG00000012822;clean;12:53715325-53715792	-0.0579039667	0.0959040959	0.477527791392509
ENSG00000012822;clean;12:53716047-53716259	0.1964916667	0.0014985015	0.282312027877358
ENSG00000012822;clean;12:53721615-53722024	-0.0107551	0.3646353646	0.477527791392509
ENSG00000012822;known-exon;12:53712121-53712774	-0.0701336667	0.0304695305	0.477527791392509
ENSG00000012822;known-exon;12:53712121-53713099	-0.042934	0.0854145854	0.477527791392509
ENSG00000012822;known-exon;12:53712846-53713099	0.0141766667	0.2972027972	0.477527791392509
ENSG00000012963;clean;14:93219361-93220248	-0.0089528667	0.3826173826	0.477527791392509
ENSG00000013275;clean;19:39980146-39980285	-0.0219682667	0.1723276723	0.477527791392509
ENSG00000013275;clean;19:39980454-39980661	0.0007403	0.4755244755	0.485516834998466
ENSG00000013288;clean;4:6610990-6611085	0.0504019	0.1988011988	0.477527791392509
ENSG00000013288;known-exon;4:6617492-6619926	-0.2323516667	0.022977023	0.477527791392509
ENSG00000013288;known-exon;4:6620044-6621187	-0.158815	0.023976024	0.477527791392509
ENSG00000013306;anti-near;17:44320731-44321057	0.0740747	0.0064935065	0.477527791392509
ENSG00000013306;anti-near;17:44320749-44321057	0.0740747	0.0064935065	0.477527791392509
ENSG00000013306;clean;17:44324199-44324298	-0.004784	0.4240759241	0.477527791392509
ENSG00000013374;anti-near;7:151374201-151375847	-0.0090979667	0.3721278721	0.477527791392509
ENSG00000013374;anti-near;7:151374243-151375847	-0.0090979667	0.3721278721	0.477527791392509
ENSG00000013375;clean;6:83187075-83188613	-0.0445794667	0.1073926074	0.477527791392509
ENSG00000013375;clean;6:83188798-83190808	-0.0323115667	0.1423576424	0.477527791392509
ENSG00000013392;anti-near;6:83194652-83195594	0.0158558	0.3646353646	0.477527791392509
ENSG00000013441;clean;2:200854695-200855003	-0.0041878333	0.4120879121	0.477527791392509
ENSG00000013441;clean;2:200855086-200856681	-0.0097904333	0.3276723277	0.477527791392509
ENSG00000013441;clean;2:200856811-200856890	0.0018893333	0.4575424575	0.479613819551467
ENSG00000013441;clean;2:200856985-200857717	0.0219296333	0.1963036963	0.477527791392509
ENSG00000013441;clean;2:200857884-200857972	-0.0014327333	0.466033966	0.482512354884903
ENSG00000013441;clean;2:200858089-200859679	0.0115863	0.3011988012	0.477527791392509
ENSG00000013441;clean;2:200859746-200860124	-0.0218203333	0.1978021978	0.477527791392509
ENSG00000013441;clean;2:200859747-200861237	-0.023335	0.1873126873	0.477527791392509
ENSG00000013441;clean;2:200860215-200861237	-0.0120586667	0.3101898102	0.477527791392509
ENSG00000013441;clean;2:200861466-200861701	0.0207898667	0.2127872128	0.477527791392509
ENSG00000013523;clean;14:76803912-76806415	0.080865	0.0749250749	0.477527791392509
ENSG00000013523;known-exon;14:76803912-76804374	0.0011366667	0.4575424575	0.479613819551467
ENSG00000013563;anti-over;X:154402841-154402941	-0.0299078333	0.3261738262	0.477527791392509
ENSG00000013563;anti-over;X:154403622-154404827	-0.0218814	0.2632367632	0.477527791392509
ENSG00000013573;anti-near;12:31074327-31077944	-0.1042042667	0.0814185814	0.477527791392509
ENSG00000013573;anti-near;12:31100707-31101026	-0.0665966333	0.0789210789	0.477527791392509
ENSG00000013573;anti-near;12:31101130-31101832	-0.0240218	0.2567432567	0.477527791392509
ENSG00000013573;anti-near;12:31101130-31102242	-0.0150362	0.3321678322	0.477527791392509
ENSG00000013573;anti-near;12:31101982-31102242	-0.0204166333	0.2807192807	0.477527791392509
ENSG00000013573;anti-near;12:31103020-31103316	-0.046976	0.0979020979	0.477527791392509
ENSG00000013573;anti-near;12:31103020-31103321	-0.046976	0.0979020979	0.477527791392509
ENSG00000013573;clean;12:31089151-31089402	0.0166325667	0.2852147852	0.477527791392509
ENSG00000013573;clean;12:31093324-31094589	-0.0022108	0.452047952	0.479037032369254
ENSG00000013573;clean;12:31096379-31096636	-0.0016974	0.4555444555	0.479179498358441
ENSG00000013573;clean;12:31096990-31097884	-0.0038568	0.4405594406	0.478110474910576
ENSG00000013573;known-exon+anti-near;12:31103731-31103806	0.0005756667	0.479020979	0.486598959796022
ENSG00000013810;clean;4:1728787-1730886	0.0493801333	0.0769230769	0.477527791392509
ENSG00000014123;clean;6:96540655-96542893	-0.0121155333	0.3621378621	0.477527791392509
ENSG00000014123;clean;6:96548281-96549411	0.0099864	0.3496503497	0.477527791392509
ENSG00000014164;clean;8:143438087-143440040	0.0111672333	0.3746253746	0.477527791392509
ENSG00000014216;clean;11:65205721-65206462	0.0623248	0.046953047	0.477527791392509
ENSG00000014914;clean;1:149929317-149929622	0.0596776667	0.0999000999	0.477527791392509
ENSG00000014914;clean;1:149929916-149930364	0.0220663333	0.3116883117	0.477527791392509
ENSG00000014914;clean;1:149930547-149930791	0.1144616667	0.0384615385	0.477527791392509
ENSG00000014914;clean;1:149930965-149931259	0.0460211	0.1898101898	0.477527791392509
ENSG00000014914;clean;1:149931426-149931943	-0.0286103333	0.2792207792	0.477527791392509
ENSG00000014914;clean;1:149932014-149932263	0.0490895	0.2217782218	0.477527791392509
ENSG00000014914;clean;1:149933530-149933609	0.0033695667	0.4085914086	0.477527791392509
ENSG00000014914;clean;1:149933698-149933854	0.1458606667	0.0314685315	0.477527791392509
ENSG00000014914;clean;1:149933942-149934190	-0.0005879	0.454045954	0.479037032369254
ENSG00000014914;clean;1:149934326-149934447	-0.0222299	0.3266733267	0.477527791392509
ENSG00000014914;clean;1:149934526-149934985	-0.0065453667	0.4065934066	0.477527791392509
ENSG00000014914;clean;1:149935359-149935583	0.083098	0.1058941059	0.477527791392509
ENSG00000014914;clean;1:149935705-149936153	0.0255836	0.3016983017	0.477527791392509
ENSG00000014914;known-exon;1:149928901-149929154	0.0007526667	0.4735264735	0.484790509371219
ENSG00000014919;anti-over;10:99714718-99716347	0.039285	0.1278721279	0.477527791392509
ENSG00000014919;anti-over;10:99716461-99718345	0.0210382333	0.2147852148	0.477527791392509
ENSG00000014919;anti-over;10:99718500-99720986	0.0226225333	0.1888111888	0.477527791392509
ENSG00000014919;anti-over;10:99727154-99727440	0.0347766333	0.1218781219	0.477527791392509
ENSG00000015171;clean;10:239525-240055	-0.0215858667	0.2077922078	0.477527791392509
ENSG00000015171;clean;10:239525-240058	-0.0215858667	0.2077922078	0.477527791392509
ENSG00000015479;clean;5:139325662-139326162	-0.013277	0.1923076923	0.477527791392509
ENSG00000015532;clean;17:50346230-50353629	0.178123	0.0324675325	0.477527791392509
ENSG00000015532;clean;17:50346275-50353629	0.1861123333	0.028971029	0.477527791392509
ENSG00000015532;clean;17:50354122-50354407	0.0821158333	0.2012987013	0.477527791392509
ENSG00000015532;clean;17:50354583-50354853	0.0635018	0.1638361638	0.477527791392509
ENSG00000015532;clean;17:50355581-50355780	-0.0017893333	0.4545454545	0.479037032369254
ENSG00000015532;clean;17:50356773-50357056	0.0737980333	0.1913086913	0.477527791392509
ENSG00000015532;clean;17:50358540-50359968	2.91e-05	0.4625374625	0.481137260450307
ENSG00000016864;anti-near;3:52695035-52695189	0.0017856667	0.4575424575	0.479613819551467
ENSG00000016864;anti-near;3:52695302-52695420	-0.0331843333	0.0919080919	0.477527791392509
ENSG00000016864;anti-near;3:52695587-52695927	-0.0291336667	0.1293706294	0.477527791392509
ENSG00000016864;anti-near;3:52696040-52696233	-0.0082157333	0.3686313686	0.477527791392509
ENSG00000018189;clean;4:70793904-70794794	-0.0190254	0.3281718282	0.477527791392509
ENSG00000018189;clean;4:70794894-70800140	0.014023	0.3691308691	0.477527791392509
ENSG00000018189;clean;4:70799875-70800140	0.0641943333	0.0964035964	0.477527791392509
ENSG00000018189;clean;4:70800205-70802955	-0.0113819333	0.3756243756	0.477527791392509
ENSG00000018189;clean;4:70802983-70804347	0.0065225667	0.4130869131	0.477527791392509
ENSG00000018189;clean;4:70804416-70806515	-0.0057577667	0.4275724276	0.477527791392509
ENSG00000019144;clean;11:118628650-118631206	-0.0049843333	0.4365634366	0.478110474910576
ENSG00000019144;clean;11:118630082-118631206	-0.0061973333	0.4215784216	0.477527791392509
ENSG00000019144;clean;11:118632053-118632158	-0.0025125333	0.453046953	0.479037032369254
ENSG00000019144;clean;11:118632053-118635392	-0.0168052667	0.2892107892	0.477527791392509
ENSG00000019144;clean;11:118632296-118634922	-0.0236944333	0.2282717283	0.477527791392509
ENSG00000019144;clean;11:118632296-118635392	-0.0191768	0.2777222777	0.477527791392509
ENSG00000019144;clean;11:118645650-118645734	0.0040295333	0.4370629371	0.478110474910576
ENSG00000019144;clean;11:118645825-118647774	0.0167241	0.2782217782	0.477527791392509
ENSG00000019144;clean;11:118645825-118647929	0.0166636	0.2767232767	0.477527791392509
ENSG00000019549;clean;8:48918988-48919895	0.0802726667	0.0994005994	0.477527791392509
ENSG00000020129;anti-near;1:35563909-35565226	0.0219938	0.2762237762	0.477527791392509
ENSG00000020129;clean;1:35559247-35560325	0.0251980667	0.2862137862	0.477527791392509
ENSG00000020129;clean;1:35562633-35563201	0.0183337667	0.3346653347	0.477527791392509
ENSG00000020129;clean;1:35563426-35563766	-0.048109	0.1233766234	0.477527791392509
ENSG00000020129;known-exon+anti-near+anti-over;1:35557883-35558155	0.0810265667	0.0514485514	0.477527791392509
ENSG00000020256;clean;20:52160374-52164694	0.0468010333	0.2042957043	0.477527791392509
ENSG00000020426;known-exon+anti-near;14:60968397-60968558	0.0322196667	0.1443556444	0.477527791392509
ENSG00000020922;clean;11:94471759-94476288	0.0052869333	0.4185814186	0.477527791392509
ENSG00000021762;clean;11:3088343-3089845	0.0851633333	0.0999000999	0.477527791392509
ENSG00000021762;clean;11:3089948-3090557	0.0321476667	0.2497502498	0.477527791392509
ENSG00000021762;clean;11:3093052-3093526	0.0684229333	0.0634365634	0.477527791392509
ENSG00000021762;clean;11:3104377-3107262	0.0793047333	0.007992008	0.477527791392509
ENSG00000021762;clean;11:3107945-3119546	0.0705059333	0.0899100899	0.477527791392509
ENSG00000021762;clean;11:3119631-3120420	-0.023588	0.2267732268	0.477527791392509
ENSG00000021762;clean;11:3119631-3120543	-0.023588	0.2267732268	0.477527791392509
ENSG00000021776;clean;15:34867609-34870751	-0.0009742333	0.479020979	0.486598959796022
ENSG00000022267;anti-near;X:136208641-136209870	0.0015381333	0.47002997	0.483740388626057
ENSG00000022976;anti-over;14:102339223-102341322	0.0553854667	0.1318681319	0.477527791392509
ENSG00000022976;clean;14:102326887-102331621	0.019471	0.3341658342	0.477527791392509
ENSG00000022976;clean;14:102331846-102334553	-0.0071974333	0.4180819181	0.477527791392509
ENSG00000023041;anti-near;10:112432521-112433239	-0.0220224667	0.1863136863	0.477527791392509
ENSG00000023041;anti-near;10:112433281-112434296	-0.044103	0.0534465534	0.477527791392509
ENSG00000023191;anti-near;11:495053-497970	0.053113	0.1188811189	0.477527791392509
ENSG00000023191;clean;11:498141-498456	0.0234848667	0.1853146853	0.477527791392509
ENSG00000023191;clean;11:499185-499828	0.0226771	0.2137862138	0.477527791392509
ENSG00000023191;clean;11:504996-505377	0.0105719333	0.3046953047	0.477527791392509
ENSG00000023445;known-exon+anti-near+anti-over;11:102321895-102324455	0	0.4715284715	0.484259376490357
ENSG00000023445;known-exon+anti-near+anti-over;11:102321900-102324460	-0.005245	0.4275724276	0.477527791392509
ENSG00000023516;clean;13:42313130-42313893	0.0015964667	0.464035964	0.481542205418832
ENSG00000023516;clean;13:42317688-42319087	-0.0032145	0.4495504496	0.479037032369254
ENSG00000023697;clean;12:16036381-16036689	-0.0058872667	0.3856143856	0.477527791392509
ENSG00000023839;clean;10:99794468-99797096	-0.0320236667	0.2277722278	0.477527791392509
ENSG00000023839;clean;10:99804273-99805381	-0.0206389667	0.2922077922	0.477527791392509
ENSG00000023839;clean;10:99830851-99831610	-0.0087910333	0.3961038961	0.477527791392509
ENSG00000023892;clean;6:35309810-35310458	-0.0112255333	0.3521478521	0.477527791392509
ENSG00000023892;clean;6:35310644-35312301	-0.0077821	0.3966033966	0.477527791392509
ENSG00000023892;clean;6:35312538-35312625	0.0141891333	0.3731268731	0.477527791392509
ENSG00000023892;clean;6:35312772-35317890	0.1312893333	0.045954046	0.477527791392509
ENSG00000024048;clean;6:42662277-42663257	0.0288288333	0.2127872128	0.477527791392509
ENSG00000024526;anti-near;1:68488504-68488915	-0.0382254767	0.1078921079	0.477527791392509
ENSG00000024526;anti-over;1:68477972-68479143	-0.1122307	0.0054945055	0.45910156834728
ENSG00000024526;anti-over;1:68479320-68481439	-0.0273059667	0.1838161838	0.477527791392509
ENSG00000024526;anti-over;1:68481612-68482045	-0.0672971667	0.037962038	0.477527791392509
ENSG00000024526;clean;1:68477069-68477786	-0.0534168667	0.0464535465	0.477527791392509
ENSG00000024862;clean;6:138788388-138792748	0.0339651667	0.1613386613	0.477527791392509
ENSG00000025156;clean;6:122413649-122416220	0.0025096667	0.463036963	0.481324000420913
ENSG00000025434;anti-near;11:47268026-47268260	0.0003590333	0.4845154845	0.488601435412059
ENSG00000025434;anti-near;11:47268355-47268549	0.0486350333	0.1168831169	0.477527791392509
ENSG00000025434;clean;11:47261449-47261546	0.048349	0.1323676324	0.477527791392509
ENSG00000025434;known-exon;11:47258129-47259100	-0.0331623333	0.2017982018	0.477527791392509
ENSG00000025434;known-exon;11:47258129-47259179	-0.023315	0.2642357642	0.477527791392509
ENSG00000025434;known-exon;11:47258165-47259179	-0.0200716667	0.2957042957	0.477527791392509
ENSG00000025434;known-exon;11:47258165-47259184	0.0626983333	0.1903096903	0.477527791392509
ENSG00000025434;known-exon;11:47261726-47261918	-0.1347326667	0.0094905095	0.477527791392509
ENSG00000025708;anti-near;22:50527283-50527587	-0.1159684333	0.03996004	0.477527791392509
ENSG00000025708;anti-near;22:50527717-50528511	-0.0030603333	0.4465534466	0.478745568081671
ENSG00000025708;anti-near;22:50528610-50529135	-0.0349048	0.2247752248	0.477527791392509
ENSG00000025770;anti-near;22:50519320-50520964	0.0478356667	0.1733266733	0.477527791392509
ENSG00000025770;anti-near;22:50519637-50520964	0.0478356667	0.1733266733	0.477527791392509
ENSG00000025770;anti-near;22:50521036-50521542	0.0261799333	0.2577422577	0.477527791392509
ENSG00000025770;anti-near;22:50522415-50522497	0.0087416667	0.3566433566	0.477527791392509
ENSG00000025770;anti-near;22:50522415-50522500	0.0087416667	0.3566433566	0.477527791392509
ENSG00000025770;anti-near;22:50522720-50522820	-0.0049270667	0.4225774226	0.477527791392509
ENSG00000025770;known-exon+anti-near;22:50523166-50523234	0.0521050333	0.1033966034	0.477527791392509
ENSG00000025772;anti-over;20:44955220-44956385	-0.0075307	0.3706293706	0.477527791392509
ENSG00000025800;clean;1:32162046-32162360	0.0284484333	0.2162837163	0.477527791392509
ENSG00000026103;clean;10:89010600-89011998	-0.0006307	0.4825174825	0.487842958967446
ENSG00000026103;clean;10:89010815-89011998	-0.0015526333	0.466033966	0.482512354884903
ENSG00000026103;clean;10:89010815-89013342	0.0118411667	0.3031968032	0.477527791392509
ENSG00000026103;clean;10:89012081-89013342	0.0212104667	0.2042957043	0.477527791392509
ENSG00000026297;clean;6:166931118-166934090	0.0490384667	0.1113886114	0.477527791392509
ENSG00000026508;anti-near;11:35204640-35206111	0.2000283333	0.0014985015	0.282312027877358
ENSG00000026508;anti-near;11:35204640-35206114	0.2000283333	0.0014985015	0.282312027877358
ENSG00000026508;anti-near;11:35204640-35208104	0.1766416667	0.0004995005	0.142500356928571
ENSG00000026508;anti-near;11:35206243-35208104	0.1139402667	0.0114885115	0.477527791392509
ENSG00000026508;anti-near;11:35208206-35209964	0.1237353667	0.002997003	0.39375098625
ENSG00000026652;clean;6:161146599-161149186	0.0038142667	0.4395604396	0.478110474910576
ENSG00000026652;clean;6:161149289-161153345	0.0013830333	0.4310689311	0.477527791392509
ENSG00000026652;clean;6:161153499-161154148	-0.2494893333	0.0044955045	0.427501070785714
ENSG00000026652;clean;6:161154310-161166247	-0.0136508	0.3761238761	0.477527791392509
ENSG00000026950;clean;6:26406256-26407670	0.0759493333	0.1503496503	0.477527791392509
ENSG00000026950;clean;6:26407952-26409532	0.0170722667	0.3571428571	0.477527791392509
ENSG00000026950;clean;6:26409914-26410005	0.0817472667	0.1008991009	0.477527791392509
ENSG00000026950;clean;6:26411581-26412704	0.0887122667	0.0654345654	0.477527791392509
ENSG00000027697;clean;6:137198639-137200880	-0.0293227	0.0834165834	0.477527791392509
ENSG00000027847;anti-near;5:177609014-177609539	-0.0156826333	0.3276723277	0.477527791392509
ENSG00000027847;clean;5:177600260-177604178	0.040635	0.2867132867	0.477527791392509
ENSG00000027847;clean;5:177604541-177607301	-0.0032637	0.4450549451	0.478745568081671
ENSG00000027869;anti-over;1:156816063-156816674	0.0374207667	0.2112887113	0.477527791392509
ENSG00000027869;anti-over;1:156816094-156816674	0.0374207667	0.2112887113	0.477527791392509
ENSG00000027869;clean;1:156806573-156807174	0.0136743	0.3771228771	0.477527791392509
ENSG00000027869;clean;1:156807345-156809202	0.0008075667	0.4070929071	0.477527791392509
ENSG00000027869;clean;1:156809490-156809660	0.0190006333	0.3556443556	0.477527791392509
ENSG00000028116;clean;2:58084950-58086338	0.0048187	0.4115884116	0.477527791392509
ENSG00000028116;clean;2:58131928-58135140	0.0045536667	0.4225774226	0.477527791392509
ENSG00000028310;clean;5:881182-883331	0.0003386667	0.4765234765	0.485816511420513
ENSG00000028310;clean;5:881182-883937	-0.000149	0.482017982	0.487658903720553
ENSG00000028310;clean;5:889165-889586	-0.0049197333	0.4255744256	0.477527791392509
ENSG00000028310;clean;5:889647-891154	-0.0032123333	0.453046953	0.479037032369254
ENSG00000028310;clean;5:889766-891154	-0.0032123333	0.453046953	0.479037032369254
ENSG00000028839;anti-near;6:133984671-133986960	-0.0201722333	0.2307692308	0.477527791392509
ENSG00000029725;anti-over;17:5381505-5383121	-0.0192241667	0.2382617383	0.477527791392509
ENSG00000030066;known-exon;11:47840065-47840377	0.0209363767	0.2557442557	0.477527791392509
ENSG00000030110;anti-over;6:33573907-33574033	0.0182182333	0.2442557443	0.477527791392509
ENSG00000030110;anti-over;6:33574214-33575297	0.0238486	0.2042957043	0.477527791392509
ENSG00000030110;known-exon+anti-near+anti-over;6:33575803-33575863	0	0.4955044955	0.495554125357322
ENSG00000030582;known-exon+anti-near;17:44352571-44352660	0.0211161333	0.2907092907	0.477527791392509
ENSG00000030582;known-exon;17:44345334-44345530	-0.0306296333	0.0794205794	0.477527791392509
ENSG00000030582;known-exon;17:44345334-44345565	-0.0306296333	0.0794205794	0.477527791392509
ENSG00000031003;anti-near;5:137945997-137946227	-0.0482683333	0.1373626374	0.477527791392509
ENSG00000031003;anti-near;5:137945997-137948954	0.0065501	0.4225774226	0.477527791392509
ENSG00000031003;anti-near;5:137946311-137948954	0.0125411333	0.3841158841	0.477527791392509
ENSG00000031003;clean;5:138018514-138018954	-0.0849296667	0.1053946054	0.477527791392509
ENSG00000031081;clean;3:119399261-119401821	-0.0496928333	0.1608391608	0.477527791392509
ENSG00000031081;clean;3:119402397-119409495	0.0257795333	0.3331668332	0.477527791392509
ENSG00000032219;anti-near;14:58365300-58365517	-0.0473985	0.1888111888	0.477527791392509
ENSG00000032219;anti-near;14:58366230-58366882	-0.0057631333	0.4185814186	0.477527791392509
ENSG00000032219;clean;14:58361042-58364169	-0.0783724667	0.1168831169	0.477527791392509
ENSG00000032444;clean;19:7540710-7540922	-0.0200037333	0.2977022977	0.477527791392509
ENSG00000032444;clean;19:7542067-7542560	0.1002493333	0.0724275724	0.477527791392509
ENSG00000032444;clean;19:7550112-7550297	0.0085070667	0.3991008991	0.477527791392509
ENSG00000032444;clean;19:7551437-7553871	0.0343308333	0.2097902098	0.477527791392509
ENSG00000032444;clean;19:7551437-7553874	0.0343308333	0.2097902098	0.477527791392509
ENSG00000032444;clean;19:7554015-7554208	0.0119988	0.3606393606	0.477527791392509
ENSG00000032444;clean;19:7557284-7558849	0.0115745667	0.3406593407	0.477527791392509
ENSG00000032444;clean;19:7561317-7561487	0.0486086	0.1343656344	0.477527791392509
ENSG00000032742;clean;13:20690815-20691053	-0.0311340333	0.2137862138	0.477527791392509
ENSG00000032742;known-exon;13:20601748-20601850	0.01089	0.3801198801	0.477527791392509
ENSG00000033030;clean;12:122477958-122478205	0.0021709667	0.461038961	0.480680173915109
ENSG00000033030;clean;12:122478292-122480189	-0.0054891333	0.4180819181	0.477527791392509
ENSG00000033030;clean;12:122482695-122483278	-0.0058195	0.4235764236	0.477527791392509
ENSG00000033030;clean;12:122482695-122489385	0.0088084	0.3801198801	0.477527791392509
ENSG00000033030;clean;12:122483563-122489385	0.0330630667	0.2217782218	0.477527791392509
ENSG00000033030;known-exon;12:122483344-122483459	0.0322417667	0.2047952048	0.477527791392509
ENSG00000033100;anti-near;7:151235612-151236407	0.0455397	0.0929070929	0.477527791392509
ENSG00000033100;known-exon+anti-near;7:151232814-151234085	-0.0056143333	0.4300699301	0.477527791392509
ENSG00000033122;anti-over;1:70147195-70147888	0	0.3861138861	0.477527791392509
ENSG00000033627;clean;17:42478589-42480666	-0.0170284533	0.3246753247	0.477527791392509
ENSG00000033627;clean;17:42513978-42521026	0.0351693667	0.1723276723	0.477527791392509
ENSG00000033627;clean;17:42514460-42521026	0.0243117667	0.2827172827	0.477527791392509
ENSG00000033800;anti-over;15:68183667-68187541	0.0071795667	0.4070929071	0.477527791392509
ENSG00000033800;anti-over;15:68193645-68197632	-0.079953	0.2162837163	0.477527791392509
ENSG00000033867;anti-over;3:27376845-27379248	0.0183470333	0.3161838162	0.477527791392509
ENSG00000033867;clean;3:27403384-27404829	0.0369791	0.2967032967	0.477527791392509
ENSG00000033867;clean;3:27404963-27409355	-0.0063667	0.4085914086	0.477527791392509
ENSG00000034533;anti-over;3:131014387-131016143	-0.0502666667	0.2362637363	0.477527791392509
ENSG00000034677;anti-near;8:100259997-100261541	-0.0245909	0.1893106893	0.477527791392509
ENSG00000034677;anti-near;8:100261755-100264033	-0.0043114333	0.4195804196	0.477527791392509
ENSG00000034677;anti-near;8:100264195-100264670	-0.0032294667	0.4470529471	0.478745568081671
ENSG00000034677;anti-over;8:100259246-100259853	-0.0178921667	0.2507492507	0.477527791392509
ENSG00000035115;clean;2:242871-243502	0.0725182333	0.1198801199	0.477527791392509
ENSG00000035115;clean;2:261130-262200	0.0513133333	0.2442557443	0.477527791392509
ENSG00000035403;clean;10:74109156-74111908	0.0095837333	0.3201798202	0.477527791392509
ENSG00000035403;clean;10:74109156-74114183	0.0126669	0.2842157842	0.477527791392509
ENSG00000035403;clean;10:74112112-74114183	0.0133170333	0.2517482517	0.477527791392509
ENSG00000035403;clean;10:74114387-74114794	-0.0053539	0.3881118881	0.477527791392509
ENSG00000035499;clean;5:60597914-60599074	-0.001276	0.477022977	0.48597841295225
ENSG00000035499;clean;5:60597914-60603390	0.0160190667	0.2797202797	0.477527791392509
ENSG00000035499;clean;5:60599260-60603390	0.0226653667	0.2147852148	0.477527791392509
ENSG00000035681;clean;8:58599363-58599749	-0.0112329	0.3126873127	0.477527791392509
ENSG00000035681;clean;8:58599870-58599969	-0.0005303667	0.481018981	0.487364233920345
ENSG00000037042;anti-near;17:42660707-42662972	-0.0884696667	0.036963037	0.477527791392509
ENSG00000037042;anti-near;17:42663052-42663376	-0.0545656667	0.0644355644	0.477527791392509
ENSG00000037042;anti-near;17:42665562-42665677	-0.0742073333	0.0474525475	0.477527791392509
ENSG00000037042;anti-near;17:42665827-42666086	-0.1477419	0.007992008	0.477527791392509
ENSG00000037042;anti-near;17:42666239-42666322	-0.0287694667	0.2162837163	0.477527791392509
ENSG00000037042;anti-near;17:42666484-42666602	-0.0529162	0.1538461538	0.477527791392509
ENSG00000037042;clean;17:42659552-42659833	-0.0232176667	0.3416583417	0.477527791392509
ENSG00000037042;clean;17:42660316-42660638	-0.0098763	0.3791208791	0.477527791392509
ENSG00000037474;anti-near;5:6604685-6605272	-0.0436843667	0.038961039	0.477527791392509
ENSG00000037474;anti-over;5:6600232-6602460	-0.0082577	0.3116883117	0.477527791392509
ENSG00000037474;clean;5:6606912-6607199	-0.0110814	0.2947052947	0.477527791392509
ENSG00000037757;anti-near;19:13765109-13768358	0.0952586667	0.0694305694	0.477527791392509
ENSG00000037757;anti-near;19:13766129-13768560	0.1267996667	0.0284715285	0.477527791392509
ENSG00000037757;anti-near;19:13768737-13768823	0.0327363333	0.2562437562	0.477527791392509
ENSG00000037757;clean;19:13765109-13765953	0.031893	0.2892107892	0.477527791392509
ENSG00000037897;anti-near;12:57769956-57771093	-0.0178739	0.2872127872	0.477527791392509
ENSG00000037897;clean;12:57769404-57769564	-0.0257415667	0.2227772228	0.477527791392509
ENSG00000037897;clean;12:57769423-57769564	-0.0257415667	0.2227772228	0.477527791392509
ENSG00000037897;clean;12:57769678-57769771	0.0372059	0.1313686314	0.477527791392509
ENSG00000038002;clean;4:177434489-177436275	-0.0151865333	0.3486513487	0.477527791392509
ENSG00000038219;clean;4:13570128-13572701	0.0141517333	0.3101898102	0.477527791392509
ENSG00000038219;clean;4:13577631-13579927	-0.0002344	0.4875124875	0.490138668648996
ENSG00000038219;clean;4:13591966-13595859	-0.0002088333	0.4795204795	0.486833959105999
ENSG00000038358;clean;16:67873343-67875944	0.0480831333	0.2962037962	0.477527791392509
ENSG00000038358;clean;16:67876599-67876872	0.0264499667	0.2657342657	0.477527791392509
ENSG00000038358;clean;16:67877656-67877740	-0.0856949667	0.0589410589	0.477527791392509
ENSG00000038358;clean;16:67877845-67878165	0.0236566667	0.2647352647	0.477527791392509
ENSG00000038358;clean;16:67879774-67879849	0.0305594	0.2727272727	0.477527791392509
ENSG00000038358;clean;16:67880216-67880556	-0.0157443333	0.3596403596	0.477527791392509
ENSG00000038358;clean;16:67881417-67881496	-0.0038616333	0.4305694306	0.477527791392509
ENSG00000038358;clean;16:67881533-67881667	0.0417819	0.1163836164	0.477527791392509
ENSG00000038358;clean;16:67881845-67881953	0.1222386667	0.035964036	0.477527791392509
ENSG00000038358;clean;16:67882327-67882428	-0.0215111333	0.2652347652	0.477527791392509
ENSG00000038358;known-exon;16:67882594-67882678	-0.0313916	0.2197802198	0.477527791392509
ENSG00000038358;known-exon;16:67882865-67882957	0.0547931	0.1813186813	0.477527791392509
ENSG00000038358;known-exon;16:67883006-67883114	-0.0087146667	0.4110889111	0.477527791392509
ENSG00000038358;known-exon;16:67883177-67883567	-0.0026361	0.4535464535	0.479037032369254
ENSG00000038358;known-exon;16:67883731-67883955	0.0513980333	0.0684315684	0.477527791392509
ENSG00000038382;clean;5:14481618-14482581	-0.0425819	0.1628371628	0.477527791392509
ENSG00000038382;clean;5:14488260-14492566	0.0515967333	0.1838161838	0.477527791392509
ENSG00000038382;clean;5:14497874-14498088	-0.0003939	0.4855144855	0.48918891399773
ENSG00000038382;clean;5:14504593-14507121	-0.0002351667	0.4785214785	0.486462732928375
ENSG00000038382;clean;5:14507260-14507879	-0.0416568667	0.1043956044	0.477527791392509
ENSG00000038427;anti-over;5:83580162-83580306	-0.0085486667	0.3536463536	0.477527791392509
ENSG00000039319;anti-over;5:80440032-80443122	0.0086449	0.4005994006	0.477527791392509
ENSG00000039319;anti-over;5:80451709-80455691	-0.0014928	0.465034965	0.482077878480586
ENSG00000039319;anti-over;5:80455774-80456460	0.0201078667	0.3001998002	0.477527791392509
ENSG00000039319;anti-over;5:80473859-80474662	-0.0248935667	0.2417582418	0.477527791392509
ENSG00000039319;anti-over;5:80474830-80477218	0.0077554	0.3906093906	0.477527791392509
ENSG00000039523;anti-near;16:67540205-67540299	-0.0196494	0.3131868132	0.477527791392509
ENSG00000039523;anti-near;16:67540363-67540457	-0.0701244667	0.0944055944	0.477527791392509
ENSG00000039523;anti-near;16:67540704-67541429	-0.0250274333	0.2212787213	0.477527791392509
ENSG00000039523;anti-near;16:67541578-67541652	-0.01776106	0.2877122877	0.477527791392509
ENSG00000039523;anti-near;16:67541782-67541866	0.0227160667	0.2902097902	0.477527791392509
ENSG00000039523;anti-near;16:67543264-67543347	-0.0939850667	0.0384615385	0.477527791392509
ENSG00000039523;anti-near;16:67543469-67544298	-0.0326015667	0.2302697303	0.477527791392509
ENSG00000039523;anti-near;16:67544431-67544694	0.208494	0.0104895105	0.477527791392509
ENSG00000039523;anti-near;16:67544830-67544955	-0.0873738333	0.0959040959	0.477527791392509
ENSG00000039523;anti-near;16:67545117-67545375	-0.0258528667	0.2682317682	0.477527791392509
ENSG00000039523;anti-near;16:67545534-67545663	-0.0509145667	0.1493506494	0.477527791392509
ENSG00000039523;anti-near;16:67545860-67545948	0.0001174	0.4225774226	0.477527791392509
ENSG00000039523;anti-near;16:67546032-67546140	-0.0485610667	0.1898101898	0.477527791392509
ENSG00000039523;anti-near;16:67546231-67546365	-0.0737657	0.0964035964	0.477527791392509
ENSG00000039523;anti-over;16:67538824-67538989	-0.3635855333	0.001998002	0.324391056422764
ENSG00000039523;anti-over;16:67539751-67539845	-0.0546307667	0.1693306693	0.477527791392509
ENSG00000039523;anti-over;16:67539899-67540052	-0.0679497333	0.1028971029	0.477527791392509
ENSG00000039650;anti-near;19:49861881-49862043	0.0411829333	0.1913086913	0.477527791392509
ENSG00000039650;anti-near;19:49864236-49864323	-0.0329873333	0.1553446553	0.477527791392509
ENSG00000039650;anti-near;19:49865426-49866398	0.1054516667	0.024975025	0.477527791392509
ENSG00000039650;known-exon+anti-near;19:49861365-49861448	-0.0098012333	0.3976023976	0.477527791392509
ENSG00000040275;clean;5:169588575-169590755	-0.0101366667	0.3291708292	0.477527791392509
ENSG00000040275;clean;5:169588575-169591047	-0.0104032	0.3131868132	0.477527791392509
ENSG00000040275;clean;5:169601625-169604059	0.0228974667	0.1698301698	0.477527791392509
ENSG00000040487;clean;1:19324762-19325494	0.0259135	0.2942057942	0.477527791392509
ENSG00000040487;clean;1:19326387-19326530	0.0256410333	0.3371628372	0.477527791392509
ENSG00000040487;clean;1:19326623-19327226	0.0938343333	0.0719280719	0.477527791392509
ENSG00000040487;clean;1:19326623-19327570	0.077087	0.0989010989	0.477527791392509
ENSG00000040531;anti-near;17:3648931-3654997	0.0286295667	0.3201798202	0.477527791392509
ENSG00000040531;anti-near;17:3655101-3655220	0.0669963333	0.1613386613	0.477527791392509
ENSG00000040531;anti-near;17:3658175-3659857	0.080028	0.1728271728	0.477527791392509
ENSG00000040531;anti-near;17:3659975-3660235	0.0596301667	0.2087912088	0.477527791392509
ENSG00000040531;anti-over;17:3656586-3656675	0.0694096667	0.1313686314	0.477527791392509
ENSG00000040933;clean;2:98555808-98559462	0.0492333333	0.2637362637	0.477527791392509
ENSG00000040933;clean;2:98568668-98572814	0.0143910667	0.3741258741	0.477527791392509
ENSG00000040933;clean;2:98577143-98587475	0.0162491333	0.3626373626	0.477527791392509
ENSG00000041353;known-exon+anti-near+anti-over;18:54893056-54893147	0	0.4480519481	0.47896779634693
ENSG00000041802;anti-near;3:194648753-194650880	0.043967	0.0959040959	0.477527791392509
ENSG00000041802;anti-near;3:194648804-194650880	0.043967	0.0959040959	0.477527791392509
ENSG00000041802;clean;3:194651024-194651114	0.007389	0.4065934066	0.477527791392509
ENSG00000041802;clean;3:194651216-194652728	-0.0103782	0.3566433566	0.477527791392509
ENSG00000041880;clean;3:51943046-51943348	0.0366872	0.1708291708	0.477527791392509
ENSG00000041880;clean;3:51943538-51944088	0.0300301	0.2082917083	0.477527791392509
ENSG00000041880;clean;3:51944578-51944777	-0.0005807667	0.4835164835	0.488210343588583
ENSG00000041880;clean;3:51944910-51944997	-0.0036948	0.4465534466	0.478745568081671
ENSG00000041880;clean;3:51945939-51946165	0.0057722333	0.4135864136	0.477527791392509
ENSG00000041880;clean;3:51946343-51947739	7.90333e-05	0.4775224775	0.486264029150732
ENSG00000041988;anti-near;1:6628691-6630287	0.0048019667	0.4250749251	0.477527791392509
ENSG00000041988;anti-near;1:6630353-6632390	0.0375958667	0.1838161838	0.477527791392509
ENSG00000041988;known-exon+anti-near;1:6632495-6632795	-0.0169461667	0.3536463536	0.477527791392509
ENSG00000042317;clean;14:88427696-88429347	0.0221597	0.3261738262	0.477527791392509
ENSG00000042317;known-exon;14:88437903-88438326	-0.0261863333	0.2982017982	0.477527791392509
ENSG00000042445;clean;2:85343798-85343998	0.0141288	0.2807192807	0.477527791392509
ENSG00000042445;clean;2:85344165-85344238	-0.0117415333	0.3136863137	0.477527791392509
ENSG00000042445;clean;2:85344348-85344593	-0.0197021	0.2352647353	0.477527791392509
ENSG00000042445;clean;2:85350241-85350779	-0.0063247667	0.3931068931	0.477527791392509
ENSG00000042493;known-exon;2:85401588-85401650	-0.0007006667	0.4745254745	0.485116910298198
ENSG00000043143;clean;5:134562367-134564493	0.0207325333	0.2097902098	0.477527791392509
ENSG00000043355;clean;13:99983139-99984945	0.0014182	0.4085914086	0.477527791392509
ENSG00000043355;known-exon+anti-near;13:99985672-99985865	0.0088463333	0.3696303696	0.477527791392509
ENSG00000043514;clean;1:39841913-39844100	0.0052578	0.4090909091	0.477527791392509
ENSG00000043514;clean;1:39847660-39847985	0.0055176	0.4235764236	0.477527791392509
ENSG00000043514;clean;1:39848097-39850118	-0.0221105667	0.2627372627	0.477527791392509
ENSG00000043514;clean;1:39850261-39852730	0.0198982667	0.2622377622	0.477527791392509
ENSG00000043514;clean;1:39854068-39857276	0.0397060333	0.1733266733	0.477527791392509
ENSG00000044090;anti-near;6:43038472-43038565	0.0031887333	0.454045954	0.479037032369254
ENSG00000044090;anti-near;6:43038692-43038841	-0.0117286667	0.3821178821	0.477527791392509
ENSG00000044090;anti-near;6:43038987-43040155	0.0006291333	0.4785214785	0.486462732928375
ENSG00000044090;anti-over;6:43042984-43043073	-0.0208333333	0.3231768232	0.477527791392509
ENSG00000044090;anti-over;6:43043630-43044751	-0.0160622333	0.3576423576	0.477527791392509
ENSG00000044090;anti-over;6:43045402-43045586	0.0226585333	0.3061938062	0.477527791392509
ENSG00000044090;anti-over;6:43045682-43045985	0.0306569	0.2632367632	0.477527791392509
ENSG00000044090;anti-over;6:43046091-43046235	0.003884	0.4345654346	0.477983681921238
ENSG00000044090;anti-over;6:43046407-43046510	-0.0297479	0.2717282717	0.477527791392509
ENSG00000044090;anti-over;6:43046601-43046879	0.0822656667	0.0599400599	0.477527791392509
ENSG00000044090;anti-over;6:43047107-43048147	-0.0169425	0.3611388611	0.477527791392509
ENSG00000044090;anti-over;6:43049662-43049962	-0.1092677333	0.0314685315	0.477527791392509
ENSG00000044090;anti-over;6:43051468-43051611	-0.0045535667	0.4135864136	0.477527791392509
ENSG00000044090;anti-over;6:43051763-43052112	0.0335603333	0.2037962038	0.477527791392509
ENSG00000044090;anti-over;6:43051763-43052208	0.0335603333	0.2037962038	0.477527791392509
ENSG00000044090;anti-over;6:43052796-43053621	-0.0317147667	0.3051948052	0.477527791392509
ENSG00000044090;known-exon+anti-near+anti-over;6:43043180-43043447	-0.0003242	0.456043956	0.479452371746249
ENSG00000044446;anti-near;X:18899226-18900669	-0.0162235	0.3621378621	0.477527791392509
ENSG00000046647;clean;X:14026221-14027008	0.0236420667	0.1923076923	0.477527791392509
ENSG00000046647;clean;X:14026221-14029393	0.0351091	0.1023976024	0.477527791392509
ENSG00000046647;clean;X:14026221-14029776	0.0206169667	0.1748251748	0.477527791392509
ENSG00000046651;anti-near;X:13735083-13735247	-0.2021753667	0.011988012	0.477527791392509
ENSG00000046651;anti-near;X:13735346-13736107	-0.0137702	0.3401598402	0.477527791392509
ENSG00000046651;anti-near;X:13763855-13767126	-0.0009555667	0.483016983	0.488125557942918
ENSG00000046651;anti-near;X:13767284-13768053	-0.0103542667	0.3361638362	0.477527791392509
ENSG00000046651;clean;X:13753441-13755150	0.0164222667	0.2607392607	0.477527791392509
ENSG00000046651;clean;X:13757790-13760114	-0.0124415333	0.2907092907	0.477527791392509
ENSG00000046651;clean;X:13758448-13760114	-0.0041932667	0.4255744256	0.477527791392509
ENSG00000046653;clean;X:13774624-13776237	-0.0463011333	0.0829170829	0.477527791392509
ENSG00000046653;clean;X:13776303-13777351	-0.0545499	0.0619380619	0.477527791392509
ENSG00000046653;clean;X:13777425-13779817	-0.1082287333	0.0074925075	0.477527791392509
ENSG00000047056;clean;10:1078003-1080010	-0.0245784	0.3096903097	0.477527791392509
ENSG00000047056;clean;10:1080106-1080411	0.0020875333	0.4545454545	0.479037032369254
ENSG00000047056;clean;10:1093496-1096169	-0.017049	0.3566433566	0.477527791392509
ENSG00000047056;clean;10:1096246-1103601	0.0318586667	0.2957042957	0.477527791392509
ENSG00000047056;clean;10:1103836-1105125	-0.0201704333	0.3411588412	0.477527791392509
ENSG00000047188;clean;5:113556134-113561079	0.0056787	0.4310689311	0.477527791392509
ENSG00000047188;clean;5:113563492-113563858	-0.0057468667	0.4225774226	0.477527791392509
ENSG00000047188;clean;5:113564131-113565892	0.0025393333	0.461038961	0.480680173915109
ENSG00000047188;clean;5:113592178-113593302	0.0101002333	0.3361638362	0.477527791392509
ENSG00000047188;clean;5:113593390-113593481	0.0110253333	0.3471528472	0.477527791392509
ENSG00000047315;clean;4:57007002-57010360	-0.0036174	0.4105894106	0.477527791392509
ENSG00000047315;clean;4:57010200-57010360	-0.0086428	0.3106893107	0.477527791392509
ENSG00000047315;clean;4:57023580-57023661	-0.0058193667	0.3616383616	0.477527791392509
ENSG00000047346;anti-over;15:52584944-52587150	-0.0407863333	0.1693306693	0.477527791392509
ENSG00000047346;anti-over;15:52587219-52593577	0.0215109	0.3196803197	0.477527791392509
ENSG00000047410;clean;1:186356449-186357396	0.0278973333	0.1528471528	0.477527791392509
ENSG00000047578;clean;16:27773209-27774944	0.0733996667	0.1638361638	0.477527791392509
ENSG00000047578;clean;16:27775084-27776927	-0.066246	0.1833166833	0.477527791392509
ENSG00000047578;clean;16:27777029-27777609	-0.0855612	0.1588411588	0.477527791392509
ENSG00000047634;clean;X:17737680-17746014	-0.0115173333	0.3741258741	0.477527791392509
ENSG00000047634;clean;X:17737680-17746017	-0.0115173333	0.3741258741	0.477527791392509
ENSG00000047634;clean;X:17744219-17745455	-0.089988	0.1443556444	0.477527791392509
ENSG00000047634;clean;X:17744219-17746014	-0.055996	0.1573426573	0.477527791392509
ENSG00000047634;clean;X:17745539-17746017	-0.0628413333	0.1123876124	0.477527791392509
ENSG00000047634;clean;X:17750293-17751814	0.0096473333	0.3901098901	0.477527791392509
ENSG00000047634;clean;X:17751966-17753257	-0.0198097	0.2847152847	0.477527791392509
ENSG00000047644;clean;X:10128708-10129955	0.0652031333	0.1918081918	0.477527791392509
ENSG00000047662;known-exon+anti-near+anti-over;4:17632625-17633688	0.028796	0.2827172827	0.477527791392509
ENSG00000047849;anti-near;3:47852938-47855247	-0.0118806	0.3096903097	0.477527791392509
ENSG00000047849;anti-near;3:47853039-47853162	0.030854	0.1423576424	0.477527791392509
ENSG00000047849;anti-near;3:47853352-47855247	-0.0139143	0.2912087912	0.477527791392509
ENSG00000047932;anti-over;6:117563384-117566853	0.0108517333	0.3151848152	0.477527791392509
ENSG00000047932;clean;6:117575352-117578899	0.0014860667	0.469030969	0.483625101914328
ENSG00000047936;clean;6:117317272-117318187	-0.0080519667	0.3851148851	0.477527791392509
ENSG00000047936;clean;6:117320030-117321258	-0.0651999	0.0589410589	0.477527791392509
ENSG00000047936;clean;6:117324415-117326223	-0.0605876333	0.0689310689	0.477527791392509
ENSG00000047936;clean;6:117326414-117329328	-0.0530060333	0.0664335664	0.477527791392509
ENSG00000047936;clean;6:117328813-117329328	-0.0037167267	0.4415584416	0.478110474910576
ENSG00000047936;clean;6:117337340-117341134	-0.0839	0.030969031	0.477527791392509
ENSG00000047936;clean;6:117341311-117341399	-0.1330163333	0.005994006	0.471261022913386
ENSG00000047936;clean;6:117341632-117342399	0.0186739667	0.3101898102	0.477527791392509
ENSG00000047936;clean;6:117342544-117344059	-0.0474444667	0.1193806194	0.477527791392509
ENSG00000047936;clean;6:117344262-117352989	-0.041468	0.0954045954	0.477527791392509
ENSG00000047936;clean;6:117387992-117389349	-0.0902895667	0.0699300699	0.477527791392509
ENSG00000047936;clean;6:117404428-117409581	-0.0148957667	0.3501498501	0.477527791392509
ENSG00000048028;clean;11:113803281-113803797	0.0305816667	0.1598401598	0.477527791392509
ENSG00000048028;clean;11:113830943-113831919	-0.0315875333	0.2317682318	0.477527791392509
ENSG00000048140;clean;5:176652913-176654894	-0.0052017	0.4210789211	0.477527791392509
ENSG00000048140;clean;5:176655020-176656077	-0.0132519333	0.3281718282	0.477527791392509
ENSG00000048140;known-exon;5:176656816-176656894	0.0108620667	0.3441558442	0.477527791392509
ENSG00000048140;known-exon;5:176656924-176657517	-0.1024206667	0.0134865135	0.477527791392509
ENSG00000048140;known-exon;5:176656956-176657517	-0.1024206667	0.0134865135	0.477527791392509
ENSG00000048342;clean;4:15567482-15567676	-0.066089	0.2377622378	0.477527791392509
ENSG00000048392;known-exon;8:102206277-102206387	0.002794	0.4475524476	0.47896779634693
ENSG00000048392;known-exon;8:102207185-102207325	0	0.4905094905	0.491987670782772
ENSG00000048405;clean;7:127371814-127373341	0.1320903333	0.026973027	0.477527791392509
ENSG00000048649;clean;11:77693611-77698486	-0.0290472	0.2317682318	0.477527791392509
ENSG00000048707;clean;1:12341885-12342898	-0.0414419333	0.2327672328	0.477527791392509
ENSG00000048707;clean;1:12348973-12349163	-0.0147801667	0.3681318681	0.477527791392509
ENSG00000048707;clean;1:12507093-12508892	-0.0015380667	0.4605394605	0.480560822770666
ENSG00000048828;clean;9:93558010-93561108	0.0009872333	0.468031968	0.483303087075857
ENSG00000048828;clean;9:93558718-93561108	0.0019050333	0.4440559441	0.478461055556113
ENSG00000048828;clean;9:93558718-93561111	0.0019050333	0.4440559441	0.478461055556113
ENSG00000048991;clean;2:135631777-135631860	-0.0127328333	0.3396603397	0.477527791392509
ENSG00000049167;clean;5:60891086-60898275	0.010587	0.3766233766	0.477527791392509
ENSG00000049239;clean;1:9245561-9246965	0.0107519667	0.3951048951	0.477527791392509
ENSG00000049239;clean;1:9262328-9263508	0.0843466667	0.1153846154	0.477527791392509
ENSG00000049239;known-exon;1:9268037-9271144	-0.0156133333	0.2882117882	0.477527791392509
ENSG00000049618;clean;6:157167185-157174007	0.0165089333	0.3746253746	0.477527791392509
ENSG00000049618;clean;6:157174117-157174846	0.0238460333	0.2832167832	0.477527791392509
ENSG00000049759;clean;18:58387498-58389084	-0.0240895333	0.1923076923	0.477527791392509
ENSG00000049759;clean;18:58389192-58390645	-0.0100669	0.3551448551	0.477527791392509
ENSG00000050130;anti-over;14:59485116-59486730	0.024902	0.1678321678	0.477527791392509
ENSG00000050327;clean;7:144377190-144378761	-0.0235926667	0.2237762238	0.477527791392509
ENSG00000050344;anti-over;7:26183784-26184532	0.2443036667	0.025974026	0.477527791392509
ENSG00000050393;known-exon;6:13787355-13788645	0.0088486667	0.3936063936	0.477527791392509
ENSG00000050426;anti-near;12:51049185-51056349	0.0289478	0.1313686314	0.477527791392509
ENSG00000050426;anti-near;12:51052207-51056349	0.0308297333	0.1138861139	0.477527791392509
ENSG00000050426;anti-near;12:51056245-51056349	0.0187274333	0.2107892108	0.477527791392509
ENSG00000050426;anti-near;12:51056502-51056679	0.109632	0.007992008	0.477527791392509
ENSG00000050426;clean;12:51048371-51049033	0.0532508	0.0529470529	0.477527791392509
ENSG00000050426;clean;12:51048478-51049012	0.0571171	0.0384615385	0.477527791392509
ENSG00000050426;clean;12:51048478-51049033	0.0532508	0.0529470529	0.477527791392509
ENSG00000050426;clean;12:51048478-51055834	0.0539444	0.044955045	0.477527791392509
ENSG00000050426;clean;12:51049185-51052091	0.0358932333	0.1043956044	0.477527791392509
ENSG00000050426;clean;12:51049185-51053777	0.0384139	0.0964035964	0.477527791392509
ENSG00000050426;clean;12:51049185-51053811	0.0384139	0.0964035964	0.477527791392509
ENSG00000050426;clean;12:51049185-51055986	0.0422171333	0.0804195804	0.477527791392509
ENSG00000050426;clean;12:51049185-51056143	0.0424056	0.0799200799	0.477527791392509
ENSG00000050426;clean;12:51052207-51053777	0.0724533333	0.0589410589	0.477527791392509
ENSG00000050426;clean;12:51052207-51055834	0.076564	0.0484515485	0.477527791392509
ENSG00000050426;clean;12:51052246-51053777	0.0634786667	0.0739260739	0.477527791392509
ENSG00000050426;clean;12:51053860-51055834	0.0766456667	0.046953047	0.477527791392509
ENSG00000050426;clean;12:51053860-51056143	0.0719286667	0.0344655345	0.477527791392509
ENSG00000050426;clean;12:51053860-51056149	0.072759	0.0604395604	0.477527791392509
ENSG00000050426;clean;12:51056021-51056143	0.0508506667	0.0809190809	0.477527791392509
ENSG00000050426;known-exon+anti-near;12:51058128-51058603	0.0363177	0.0824175824	0.477527791392509
ENSG00000050426;known-exon+anti-near;12:51058128-51059360	0.0429715667	0.0644355644	0.477527791392509
ENSG00000050426;known-exon+anti-near;12:51058738-51059360	0.0541098	0.034965035	0.477527791392509
ENSG00000050820;clean;16:75235986-75236827	-0.088958	0.0669330669	0.477527791392509
ENSG00000050820;clean;16:75235986-75236881	-0.088958	0.0669330669	0.477527791392509
ENSG00000050820;clean;16:75237344-75242469	0.0105251333	0.3911088911	0.477527791392509
ENSG00000051009;anti-near;11:6211867-6214410	0.0082749333	0.4155844156	0.477527791392509
ENSG00000051009;anti-near;11:6214573-6214732	-0.0647572	0.1133866134	0.477527791392509
ENSG00000051009;clean;11:6218150-6218557	0.1161052	0.0629370629	0.477527791392509
ENSG00000051009;clean;11:6218150-6218599	0.1161052	0.0629370629	0.477527791392509
ENSG00000051009;clean;11:6218763-6218970	-0.0200895	0.3401598402	0.477527791392509
ENSG00000051009;clean;11:6222609-6222810	0.0204081667	0.3416583417	0.477527791392509
ENSG00000051009;clean;11:6223238-6223609	-0.0492416	0.1913086913	0.477527791392509
ENSG00000051108;clean;16:56935475-56936686	-0.0017493667	0.4585414585	0.479980759316752
ENSG00000051128;anti-near;19:18929634-18931324	0.0434094	0.1953046953	0.477527791392509
ENSG00000051128;anti-near;19:18931625-18931975	-0.0217010333	0.3436563437	0.477527791392509
ENSG00000051128;clean;19:18938484-18938727	0.0353441667	0.1228771229	0.477527791392509
ENSG00000051341;clean;3:121432417-121432917	0.0016291667	0.4685314685	0.483593830160482
ENSG00000051341;clean;3:121433033-121436121	-0.0128549333	0.3511488511	0.477527791392509
ENSG00000051341;clean;3:121472164-121473349	-0.0493323333	0.1838161838	0.477527791392509
ENSG00000051341;clean;3:121473487-121476539	-0.0491816	0.1683316683	0.477527791392509
ENSG00000051341;clean;3:121490408-121493477	0.0453117667	0.2902097902	0.477527791392509
ENSG00000051596;clean;5:175965155-175967110	0.0477345	0.2392607393	0.477527791392509
ENSG00000051825;clean;12:123156908-123160780	0.0175448667	0.2882117882	0.477527791392509
ENSG00000051825;clean;12:123161383-123162114	0.0232897	0.2297702298	0.477527791392509
ENSG00000051825;clean;12:123162218-123163013	0.0052955	0.4265734266	0.477527791392509
ENSG00000051825;clean;12:123165477-123166654	0.0034462667	0.4465534466	0.478745568081671
ENSG00000051825;clean;12:123202319-123202623	-0.0124907667	0.3841158841	0.477527791392509
ENSG00000051825;known-exon;12:123154430-123155687	-0.02698	0.2677322677	0.477527791392509
ENSG00000052749;clean;10:97366909-97367040	-0.0181528667	0.2337662338	0.477527791392509
ENSG00000052749;clean;10:97372803-97373045	0.0245658	0.2367632368	0.477527791392509
ENSG00000052749;clean;10:97381483-97381714	0.0267477333	0.2327672328	0.477527791392509
ENSG00000052841;clean;11:43401558-43403997	-0.0293311	0.1683316683	0.477527791392509
ENSG00000052841;clean;11:43405629-43405785	-0.0236229	0.1988011988	0.477527791392509
ENSG00000052841;clean;11:43444209-43445930	-0.0104942333	0.3291708292	0.477527791392509
ENSG00000052841;clean;11:43444209-43448001	-0.0132953	0.3101898102	0.477527791392509
ENSG00000052841;clean;11:43486451-43490238	0.0115344	0.3366633367	0.477527791392509
ENSG00000053501;clean;19:17215851-17215991	0.0204697	0.1883116883	0.477527791392509
ENSG00000053501;known-exon;19:17217462-17218363	0.0271907	0.1758241758	0.477527791392509
ENSG00000053770;clean;14:57274889-57280194	0.0262824	0.1938061938	0.477527791392509
ENSG00000053770;clean;14:57280422-57282088	-0.0178096667	0.2562437562	0.477527791392509
ENSG00000053900;clean;4:25391015-25392337	-0.0286543667	0.2177822178	0.477527791392509
ENSG00000053900;clean;4:25392421-25393804	-0.0248347	0.2367632368	0.477527791392509
ENSG00000053900;clean;4:25394713-25394828	0.0105845	0.3681318681	0.477527791392509
ENSG00000053900;clean;4:25396899-25402970	0.0048693	0.4255744256	0.477527791392509
ENSG00000053900;clean;4:25405619-25406828	-0.0083801667	0.3771228771	0.477527791392509
ENSG00000053900;clean;4:25405622-25406828	-0.0083801667	0.3771228771	0.477527791392509
ENSG00000053900;clean;4:25413742-25414323	0.0210192667	0.2217782218	0.477527791392509
ENSG00000053900;clean;4:25414385-25414465	0.0521016667	0.0784215784	0.477527791392509
ENSG00000053900;clean;4:25415540-25416424	0.0595823	0.0509490509	0.477527791392509
ENSG00000053900;clean;4:25416598-25417615	-0.0018824333	0.4595404595	0.48022098253349
ENSG00000053900;clean;4:25417739-25418154	-0.0081130333	0.3706293706	0.477527791392509
ENSG00000053900;known-exon;4:25377344-25377417	0.0102107667	0.3311688312	0.477527791392509
ENSG00000054116;known-exon;1:36137322-36137795	0.005821	0.3636363636	0.477527791392509
ENSG00000054148;clean;9:136848780-136849110	0.1237803333	0.0434565435	0.477527791392509
ENSG00000054179;clean;9:137049989-137050283	-0.0714183333	0.027972028	0.477527791392509
ENSG00000054179;clean;9:137050538-137050901	-0.062102	0.047952048	0.477527791392509
ENSG00000054179;clean;9:137051370-137051509	0.0052161667	0.3991008991	0.477527791392509
ENSG00000054267;clean;1:235175399-235177799	0.0007647333	0.479020979	0.486598959796022
ENSG00000054282;anti-over;1:243489140-243499755	0.0142998667	0.3181818182	0.477527791392509
ENSG00000054282;clean;1:243307883-243307988	-0.0274031	0.1783216783	0.477527791392509
ENSG00000054523;clean;1:10374465-10374853	0.0186335333	0.3456543457	0.477527791392509
ENSG00000054523;clean;1:10375046-10375254	0.0185549333	0.3356643357	0.477527791392509
ENSG00000054654;anti-over;14:64113200-64113340	-0.0036770333	0.4335664336	0.477964210819321
ENSG00000054654;anti-over;14:64119609-64120926	-0.0167295167	0.2977022977	0.477527791392509
ENSG00000054654;anti-over;14:64214470-64215285	0.0420070667	0.1028971029	0.477527791392509
ENSG00000054654;anti-over;14:64214470-64216247	0.0429285333	0.0934065934	0.477527791392509
ENSG00000054654;anti-over;14:64215354-64216247	0.0346356667	0.1293706294	0.477527791392509
ENSG00000054654;anti-over;14:64225045-64225318	0.0378426667	0.1423576424	0.477527791392509
ENSG00000054965;anti-near;11:73411536-73419873	0.0425883333	0.2972027972	0.477527791392509
ENSG00000054965;anti-over;11:73407643-73409486	0.0179142667	0.3426573427	0.477527791392509
ENSG00000054967;anti-near;11:73392468-73393836	-0.010123	0.3616383616	0.477527791392509
ENSG00000054967;anti-near;11:73395285-73395443	0.0378065	0.2832167832	0.477527791392509
ENSG00000054967;known-exon+anti-near;11:73394317-73394476	0.0549988	0.2667332667	0.477527791392509
ENSG00000055044;anti-near;2:202297906-202300233	0.0104066	0.2347652348	0.477527791392509
ENSG00000055130;clean;7:148790441-148792725	-0.0058027667	0.3781218781	0.477527791392509
ENSG00000055130;clean;7:148799388-148800501	-0.0059685333	0.3811188811	0.477527791392509
ENSG00000055130;known-exon;7:148754009-148754081	0	0.4955044955	0.495554125357322
ENSG00000055147;clean;5:154002390-154002846	-0.0241739667	0.2512487512	0.477527791392509
ENSG00000055163;anti-over;5:157383359-157389188	-0.0245558	0.3201798202	0.477527791392509
ENSG00000055163;clean;5:157309834-157311663	-0.0711632333	0.1948051948	0.477527791392509
ENSG00000055483;clean;17:78803978-78806155	0.0251343667	0.3186813187	0.477527791392509
ENSG00000055483;clean;17:78822004-78827244	-0.0109538	0.3786213786	0.477527791392509
ENSG00000055483;clean;17:78835501-78836110	-0.0882221667	0.0674325674	0.477527791392509
ENSG00000055483;clean;17:78838750-78840735	-0.0278042667	0.2817182817	0.477527791392509
ENSG00000055483;known-exon;17:78797879-78798399	0.117738	0.006993007	0.477527791392509
ENSG00000055483;known-exon;17:78797902-78798399	0.117738	0.006993007	0.477527791392509
ENSG00000055483;known-exon;17:78807278-78807420	0	0.4635364635	0.481324000420913
ENSG00000055609;clean;7:152144881-152145152	0.0177095	0.3196803197	0.477527791392509
ENSG00000055609;clean;7:152144881-152145164	0.0177095	0.3196803197	0.477527791392509
ENSG00000055609;clean;7:152152954-152154009	-0.0469803333	0.2507492507	0.477527791392509
ENSG00000055609;clean;7:152154445-152155909	-0.0422799	0.2857142857	0.477527791392509
ENSG00000055609;clean;7:152157925-152158862	-0.0277737	0.3096903097	0.477527791392509
ENSG00000055609;known-exon;7:152136924-152138795	0.0255428333	0.2347652348	0.477527791392509
ENSG00000055950;anti-near;10:100986975-100987089	-0.0016884333	0.469030969	0.483625101914328
ENSG00000055950;anti-over;10:100981543-100983754	0.1179703667	0.1278721279	0.477527791392509
ENSG00000055950;known-exon+anti-near;10:100986572-100986686	0.0128933333	0.2802197802	0.477527791392509
ENSG00000056097;clean;5:32379210-32380074	-0.0092994	0.3421578422	0.477527791392509
ENSG00000056097;clean;5:32380172-32385507	-0.003513	0.4250749251	0.477527791392509
ENSG00000056277;clean;X:130204992-130205116	-0.0266666667	0.3181818182	0.477527791392509
ENSG00000056277;clean;X:130205153-130205296	0.0265850333	0.3061938062	0.477527791392509
ENSG00000056277;clean;X:130205415-130209652	0.0028966333	0.4040959041	0.477527791392509
ENSG00000056277;clean;X:130209715-130215192	0.0579855333	0.2312687313	0.477527791392509
ENSG00000056586;clean;9:122851229-122851322	-0.0252622	0.2592407592	0.477527791392509
ENSG00000057294;clean;12:32792492-32792643	0.0081581667	0.3891108891	0.477527791392509
ENSG00000057757;anti-near;1:23778713-23779437	0.0037134	0.4440559441	0.478461055556113
ENSG00000057757;known-exon;1:23779481-23779863	0.0162076033	0.3011988012	0.477527791392509
ENSG00000057935;clean;2:42709096-42718987	0.0002898333	0.3836163836	0.477527791392509
ENSG00000058085;known-exon+anti-near;1:183243468-183243556	0.0012556667	0.4495504496	0.479037032369254
ENSG00000058085;known-exon+anti-near;1:183243709-183243807	0.000846	0.4705294705	0.483855485369979
ENSG00000058262;anti-over;3:128065256-128066608	-0.031366	0.3051948052	0.477527791392509
ENSG00000058262;known-exon+anti-near+anti-over;3:128064938-128065020	-0.0021766667	0.4330669331	0.477703637539052
ENSG00000058272;clean;12:79786478-79788647	-0.0115934	0.3306693307	0.477527791392509
ENSG00000058272;clean;12:79805768-79806165	0.0092953	0.3841158841	0.477527791392509
ENSG00000058272;clean;12:79805768-79807225	0.0113033	0.3761238761	0.477527791392509
ENSG00000058272;clean;12:79806333-79807225	0.0076600667	0.4105894106	0.477527791392509
ENSG00000058600;anti-near;16:22326278-22328509	0.0344083	0.1993006993	0.477527791392509
ENSG00000058600;anti-over;16:22328587-22332059	0.0080766667	0.3871128871	0.477527791392509
ENSG00000058600;anti-over;16:22332185-22333643	0.0014037667	0.4705294705	0.483855485369979
ENSG00000058673;known-exon;1:203795775-203796292	-0.0283578	0.1893106893	0.477527791392509
ENSG00000058673;known-exon;1:203795775-203796450	-0.0198624667	0.2492507493	0.477527791392509
ENSG00000058673;known-exon;1:203795794-203796292	-0.0167150667	0.2252747253	0.477527791392509
ENSG00000058673;known-exon;1:203795794-203796450	-0.0167150667	0.2252747253	0.477527791392509
ENSG00000058799;clean;1:53852270-53860055	0.0058387667	0.4270729271	0.477527791392509
ENSG00000059122;anti-near;16:2933979-2934744	-0.0388693333	0.2912087912	0.477527791392509
ENSG00000059122;anti-near;16:2937384-2938183	-0.050802	0.2742257742	0.477527791392509
ENSG00000059122;anti-over;16:2938456-2940031	0.0057851	0.4195804196	0.477527791392509
ENSG00000059122;clean;16:2933979-2934614	-0.0355053333	0.2932067932	0.477527791392509
ENSG00000059122;known-exon+anti-near+anti-over;16:2948713-2948843	0	0.4835164835	0.488210343588583
ENSG00000059377;clean;7:139787426-139797209	0.0073708333	0.4065934066	0.477527791392509
ENSG00000059378;anti-near;7:140024885-140026196	-0.0394854	0.2022977023	0.477527791392509
ENSG00000059378;clean;7:140026348-140027275	0.0369213333	0.2002997003	0.477527791392509
ENSG00000059378;clean;7:140026348-140028612	0.010561	0.3831168831	0.477527791392509
ENSG00000059378;clean;7:140027406-140028612	-0.006788	0.4155844156	0.477527791392509
ENSG00000059378;clean;7:140028688-140034234	-0.0304144333	0.2427572428	0.477527791392509
ENSG00000059378;clean;7:140034331-140037714	-0.0038258667	0.4320679321	0.477683474729392
ENSG00000059378;clean;7:140037856-140041643	-0.0149580667	0.3666333666	0.477527791392509
ENSG00000059378;clean;7:140057153-140057898	-0.115468	0.027972028	0.477527791392509
ENSG00000059588;clean;1:234472811-234478172	-0.0220276667	0.3091908092	0.477527791392509
ENSG00000059728;known-exon;2:69938339-69942640	0.000548	0.4285714286	0.477527791392509
ENSG00000059758;clean;12:96297332-96297626	-0.0046209667	0.4305694306	0.477527791392509
ENSG00000060069;clean;18:79729069-79736354	-0.0114097667	0.3836163836	0.477527791392509
ENSG00000060138;clean;12:10710114-10713210	0.0214027333	0.1073926074	0.477527791392509
ENSG00000060138;clean;12:10710788-10713210	0.0214018667	0.1073926074	0.477527791392509
ENSG00000060237;anti-near;12:908034-908474	-0.0061741	0.3821178821	0.477527791392509
ENSG00000060339;clean;10:68755285-68755369	0.0041106667	0.4170829171	0.477527791392509
ENSG00000060339;clean;10:68755536-68756272	0.0018034333	0.4625374625	0.481137260450307
ENSG00000060339;clean;10:68755536-68757293	-0.0076249333	0.3556443556	0.477527791392509
ENSG00000060339;clean;10:68756483-68757293	-0.0094869	0.3326673327	0.477527791392509
ENSG00000060339;clean;10:68757377-68761006	0.0020610333	0.4635364635	0.481324000420913
ENSG00000060491;clean;20:62808325-62809584	0.0087095333	0.3616383616	0.477527791392509
ENSG00000060491;known-exon;20:62807605-62808246	-0.0095015333	0.3736263736	0.477527791392509
ENSG00000060491;known-exon;20:62812555-62813497	0	0.4290709291	0.477527791392509
ENSG00000060491;known-exon;20:62813596-62813843	0	0.4310689311	0.477527791392509
ENSG00000060558;anti-over;19:3151835-3155822	0.0108599667	0.3441558442	0.477527791392509
ENSG00000060642;clean;1:26795234-26797562	0.0936554667	0.0524475524	0.477527791392509
ENSG00000060656;clean;1:29317921-29320684	-0.0204176667	0.2742257742	0.477527791392509
ENSG00000060656;clean;1:29320825-29323370	0.024141	0.2172827173	0.477527791392509
ENSG00000060749;clean;11:32975343-32976333	-0.0337668	0.1548451548	0.477527791392509
ENSG00000060749;known-exon;11:32932374-32933091	0	0.4535464535	0.479037032369254
ENSG00000060762;clean;6:166366891-166366968	0.0022183333	0.4290709291	0.477527791392509
ENSG00000060762;clean;6:166366891-166368732	0.0138486667	0.3656343656	0.477527791392509
ENSG00000060762;clean;6:166366891-166369465	0.0029103333	0.4410589411	0.478110474910576
ENSG00000060762;clean;6:166366891-166370217	-0.00663	0.4155844156	0.477527791392509
ENSG00000060762;clean;6:166367184-166370217	-0.0063573333	0.4085914086	0.477527791392509
ENSG00000060762;clean;6:166368961-166370217	-0.010457	0.3736263736	0.477527791392509
ENSG00000060762;clean;6:166370221-166382805	0.023164	0.2867132867	0.477527791392509
ENSG00000060971;clean;3:38136685-38136864	0.0533577667	0.2162837163	0.477527791392509
ENSG00000061273;anti-near;12:47783886-47784078	0.0188676	0.2172827173	0.477527791392509
ENSG00000061273;anti-near;12:47784217-47784694	0.0156734667	0.2567432567	0.477527791392509
ENSG00000061273;anti-near;12:47785885-47786584	0.0119769667	0.3051948052	0.477527791392509
ENSG00000061273;clean;12:47792004-47793368	0.0798986667	0.0709290709	0.477527791392509
ENSG00000061273;clean;12:47795380-47795586	0.2124496667	0.007992008	0.477527791392509
ENSG00000061273;clean;12:47798652-47798784	-0.0571509	0.1833166833	0.477527791392509
ENSG00000061656;clean;20:35617240-35617519	0.0788232	0.1768231768	0.477527791392509
ENSG00000061936;anti-near;12:131753363-131754367	0.0392257	0.2182817183	0.477527791392509
ENSG00000061936;clean;12:131711447-131714070	0.0247486667	0.2552447552	0.477527791392509
ENSG00000061936;clean;12:131714240-131714821	-0.078576	0.040959041	0.477527791392509
ENSG00000061936;clean;12:131797360-131799036	-0.0364472	0.2477522478	0.477527791392509
ENSG00000061938;clean;3:195864187-195866888	0.0537254	0.1973026973	0.477527791392509
ENSG00000061938;clean;3:195879175-195882050	-0.014931	0.3266733267	0.477527791392509
ENSG00000061938;clean;3:195883309-195884811	0.0287470333	0.2767232767	0.477527791392509
ENSG00000061938;clean;3:195885033-195886976	-0.0069558667	0.4225774226	0.477527791392509
ENSG00000061938;clean;3:195888606-195896052	-0.0245297667	0.3116883117	0.477527791392509
ENSG00000061938;known-exon;3:195868709-195870113	-0.0249488667	0.3051948052	0.477527791392509
ENSG00000061987;clean;12:62556192-62560490	0.0343739333	0.2527472527	0.477527791392509
ENSG00000061987;clean;12:62561113-62565236	0.0055820667	0.4300699301	0.477527791392509
ENSG00000061987;clean;12:62565380-62566013	0.0183954	0.3066933067	0.477527791392509
ENSG00000061987;clean;12:62565380-62566321	0.0111919667	0.3596403596	0.477527791392509
ENSG00000061987;clean;12:62566031-62566321	0.0014504	0.4745254745	0.485116910298198
ENSG00000061987;clean;12:62571582-62578444	-0.0076496667	0.3936063936	0.477527791392509
ENSG00000062194;clean;5:57247215-57249408	-0.0011267667	0.473026973	0.484676688086711
ENSG00000062194;clean;5:57247215-57249453	-0.0011267667	0.473026973	0.484676688086711
ENSG00000062485;known-exon+anti-near;12:56271891-56273141	0	0.488011988	0.490492697184559
ENSG00000062582;known-exon;7:43869376-43869456	0.0113853333	0.3116883117	0.477527791392509
ENSG00000062598;anti-over;20:46370525-46371351	-0.0114042667	0.3826173826	0.477527791392509
ENSG00000062598;anti-over;20:46375790-46380252	-0.017414	0.3426573427	0.477527791392509
ENSG00000062598;anti-over;20:46387437-46389038	-0.0057189667	0.4120879121	0.477527791392509
ENSG00000062650;clean;10:86437608-86437919	-0.0041441667	0.4180819181	0.477527791392509
ENSG00000062716;clean;17:59838212-59838311	-0.0256236667	0.1323676324	0.477527791392509
ENSG00000062716;clean;17:59838397-59839767	-0.0872380333	0.004995005	0.441372786946903
ENSG00000062725;known-exon;17:60461915-60461993	0.0106691233	0.3626373626	0.477527791392509
ENSG00000062822;clean;19:50402373-50402453	0.0002626667	0.3871128871	0.477527791392509
ENSG00000062822;clean;19:50408901-50409121	-0.0105699	0.3611388611	0.477527791392509
ENSG00000062822;clean;19:50413521-50413741	0.0346878333	0.2307692308	0.477527791392509
ENSG00000062822;clean;19:50413879-50414814	0.0462937667	0.2107892108	0.477527791392509
ENSG00000062822;clean;19:50415590-50415723	0.0334635	0.3111888112	0.477527791392509
ENSG00000063169;clean;19:47695474-47696450	-0.0067618	0.3631368631	0.477527791392509
ENSG00000063169;clean;19:47696512-47698633	0.0232703333	0.3276723277	0.477527791392509
ENSG00000063176;anti-near;19:48627841-48627974	0.0242424333	0.3151848152	0.477527791392509
ENSG00000063176;anti-over;19:48619689-48620401	-0.0229553333	0.2957042957	0.477527791392509
ENSG00000063180;anti-over;19:48638144-48638239	-0.0274136	0.3071928072	0.477527791392509
ENSG00000063180;anti-over;19:48644569-48645402	-0.0342654333	0.2932067932	0.477527791392509
ENSG00000063241;clean;19:55455330-55455635	0.0237716333	0.2187812188	0.477527791392509
ENSG00000063241;clean;19:55455378-55455635	0.0651825	0.0914085914	0.477527791392509
ENSG00000063244;anti-near;19:55660221-55660515	0.0284392667	0.1153846154	0.477527791392509
ENSG00000063245;clean;19:55688994-55689296	0.0439654	0.2127872128	0.477527791392509
ENSG00000063322;clean;19:39393637-39397456	0.0381796333	0.2032967033	0.477527791392509
ENSG00000063587;clean;X:153345621-153346818	-0.0984336667	0.1553446553	0.477527791392509
ENSG00000063601;known-exon+anti-near;X:150762737-150764511	0.0112443333	0.3661338661	0.477527791392509
ENSG00000063660;clean;2:240463512-240464615	0.0074811667	0.3946053946	0.477527791392509
ENSG00000063660;clean;2:240464746-240464855	-0.0162236333	0.3696303696	0.477527791392509
ENSG00000063660;clean;2:240465648-240466057	-0.0402901	0.1918081918	0.477527791392509
ENSG00000063660;known-exon;2:240466369-240466445	-0.0874206667	0.0849150849	0.477527791392509
ENSG00000064012;clean;2:201233554-201234015	-0.0013373367	0.476023976	0.485679190758698
ENSG00000064012;clean;2:201233622-201234015	-0.0013373367	0.476023976	0.485679190758698
ENSG00000064042;anti-over;4:41689635-41692281	-0.0182822	0.3141858142	0.477527791392509
ENSG00000064115;anti-over;12:26975658-26976259	-0.0291022	0.1008991009	0.477527791392509
ENSG00000064199;known-exon+anti-near+anti-over;11:124694442-124696176	0.0075343333	0.3621378621	0.477527791392509
ENSG00000064225;anti-near;3:98788463-98791840	-0.0106328	0.3726273726	0.477527791392509
ENSG00000064225;anti-near;3:98791993-98793674	-0.0189498	0.3546453546	0.477527791392509
ENSG00000064225;clean;3:98772916-98773919	-0.0402429667	0.2657342657	0.477527791392509
ENSG00000064225;clean;3:98785040-98788035	0.0269616333	0.3286713287	0.477527791392509
ENSG00000064225;clean;3:98788222-98788325	-0.0553546333	0.2172827173	0.477527791392509
ENSG00000064313;anti-near;8:119831731-119832481	-0.0115596667	0.3776223776	0.477527791392509
ENSG00000064313;clean;8:119744393-119744880	-0.0238496667	0.2132867133	0.477527791392509
ENSG00000064313;clean;8:119744393-119746704	-0.0128564333	0.3301698302	0.477527791392509
ENSG00000064313;clean;8:119745036-119746704	-0.0131582333	0.3091908092	0.477527791392509
ENSG00000064419;clean;7:128955385-128957223	-0.0094076	0.3471528472	0.477527791392509
ENSG00000064490;anti-near;19:19197046-19197185	0.0014139	0.463036963	0.481324000420913
ENSG00000064490;anti-near;19:19197046-19197520	0.0003476667	0.4875124875	0.490138668648996
ENSG00000064490;anti-near;19:19197251-19197520	0.0020780333	0.4545454545	0.479037032369254
ENSG00000064490;anti-near;19:19197621-19198106	-0.0171528333	0.2937062937	0.477527791392509
ENSG00000064490;anti-near;19:19198232-19198656	-0.0050775667	0.4240759241	0.477527791392509
ENSG00000064545;clean;19:19121166-19121307	-0.0146483667	0.3521478521	0.477527791392509
ENSG00000064545;clean;19:19121421-19121524	0.0483608333	0.1583416583	0.477527791392509
ENSG00000064545;clean;19:19121668-19121758	-0.0220460667	0.3161838162	0.477527791392509
ENSG00000064545;clean;19:19133210-19134783	0.0292041333	0.1623376623	0.477527791392509
ENSG00000064545;clean;19:19134887-19138425	0.0136038667	0.3196803197	0.477527791392509
ENSG00000064601;anti-near;20:45891762-45891915	-0.0245457333	0.2427572428	0.477527791392509
ENSG00000064601;anti-near;20:45895133-45896964	0.004978	0.4010989011	0.477527791392509
ENSG00000064601;anti-near;20:45897040-45897716	0.0116661667	0.3036963037	0.477527791392509
ENSG00000064601;anti-near;20:45897806-45898004	0.0084553	0.3316683317	0.477527791392509
ENSG00000064607;known-exon;19:18993740-18994365	-0.0476223333	0.0529470529	0.477527791392509
ENSG00000064652;anti-near;5:123002080-123007681	-0.0065455667	0.4090909091	0.477527791392509
ENSG00000064652;clean;5:123002004-123007681	-0.0055067333	0.4185814186	0.477527791392509
ENSG00000064687;clean;19:1058059-1058145	-0.0608157	0.2542457542	0.477527791392509
ENSG00000064687;clean;19:1065171-1065269	-0.0293333333	0.3001998002	0.477527791392509
ENSG00000064703;known-exon;1:111760848-111760986	0.0144899667	0.3256743257	0.477527791392509
ENSG00000064703;known-exon;1:111761125-111761225	0.0199384333	0.2862137862	0.477527791392509
ENSG00000064703;known-exon;1:111762337-111762676	-0.0040424333	0.4455544456	0.478745568081671
ENSG00000064703;known-exon;1:111762782-111762905	-0.0515862333	0.0849150849	0.477527791392509
ENSG00000064763;anti-over;12:29311146-29311882	0.0409809	0.2892107892	0.477527791392509
ENSG00000064932;anti-near;19:1109423-1109505	0.0060995667	0.4235764236	0.477527791392509
ENSG00000064932;anti-near;19:1111093-1111505	0.0209601033	0.2252747253	0.477527791392509
ENSG00000064932;anti-near;19:1111614-1111995	0.0191542	0.2952047952	0.477527791392509
ENSG00000064932;clean;19:1112067-1112188	0.0462963333	0.2122877123	0.477527791392509
ENSG00000064932;clean;19:1113704-1114230	-0.0199334	0.3496503497	0.477527791392509
ENSG00000064932;clean;19:1120023-1122138	0.0163910667	0.3406593407	0.477527791392509
ENSG00000064932;clean;19:1122282-1122467	0.0430456667	0.2477522478	0.477527791392509
ENSG00000064933;clean;2:189864228-189867798	-0.004744	0.4305694306	0.477527791392509
ENSG00000064961;anti-near;19:3574586-3575539	0.0069933667	0.3866133866	0.477527791392509
ENSG00000064961;clean;19:3578113-3578508	0.0831755	0.0934065934	0.477527791392509
ENSG00000064995;anti-over;6:34878720-34879625	-0.0084337	0.3501498501	0.477527791392509
ENSG00000064995;anti-over;6:34878720-34879966	-0.0110312333	0.3186813187	0.477527791392509
ENSG00000064995;anti-over;6:34878720-34880288	-0.0107649667	0.3191808192	0.477527791392509
ENSG00000064995;anti-over;6:34879736-34879966	-0.0267291333	0.1348651349	0.477527791392509
ENSG00000064995;anti-over;6:34880376-34882931	-0.0054652	0.4180819181	0.477527791392509
ENSG00000064995;anti-over;6:34883080-34887786	-0.0006458333	0.4865134865	0.489651966808033
ENSG00000064999;clean;6:35078656-35079515	0.0109199	0.3611388611	0.477527791392509
ENSG00000064999;known-exon;6:35087049-35088605	0.0042669	0.4290709291	0.477527791392509
ENSG00000065000;clean;19:2112931-2113335	0.0676564	0.1998001998	0.477527791392509
ENSG00000065029;clean;6:35286208-35286321	-0.0222084667	0.2762237762	0.477527791392509
ENSG00000065029;clean;6:35287845-35290265	0.0380364333	0.1613386613	0.477527791392509
ENSG00000065029;clean;6:35291737-35292553	0.101033	0.043956044	0.477527791392509
ENSG00000065029;known-exon;6:35293915-35294455	-0.1211913333	0.0124875125	0.477527791392509
ENSG00000065057;clean;16:2044800-2046127	0.0348416667	0.1943056943	0.477527791392509
ENSG00000065060;clean;6:34867379-34867465	-0.0035641333	0.3896103896	0.477527791392509
ENSG00000065060;clean;6:34867616-34870853	0.0204594333	0.3306693307	0.477527791392509
ENSG00000065060;clean;6:34871116-34871583	0.0060924667	0.3971028971	0.477527791392509
ENSG00000065060;clean;6:34871692-34871818	0.0519263333	0.2607392607	0.477527791392509
ENSG00000065060;clean;6:34871925-34872312	-0.036072	0.2982017982	0.477527791392509
ENSG00000065243;clean;1:88770469-88771420	-0.0164671667	0.2997002997	0.477527791392509
ENSG00000065243;clean;1:88828623-88832743	-0.0013965	0.477022977	0.48597841295225
ENSG00000065268;clean;19:990364-990851	0.0302123	0.1558441558	0.477527791392509
ENSG00000065328;known-exon;10:13209133-13209226	-0.0031556	0.4490509491	0.479037032369254
ENSG00000065357;anti-near;12:55951783-55952034	-0.0298643	0.1033966034	0.477527791392509
ENSG00000065357;anti-near;12:55952099-55952340	-0.0142229333	0.2492507493	0.477527791392509
ENSG00000065357;anti-near;12:55953160-55953349	0.0177952467	0.2512487512	0.477527791392509
ENSG00000065357;anti-near;12:55953410-55953684	-0.0313049	0.1628371628	0.477527791392509
ENSG00000065357;clean;12:55935404-55936422	-0.0163371333	0.2212787213	0.477527791392509
ENSG00000065357;clean;12:55935958-55936422	-0.0149606	0.2527472527	0.477527791392509
ENSG00000065357;clean;12:55938052-55938637	-0.0056787	0.3921078921	0.477527791392509
ENSG00000065357;clean;12:55938989-55939185	-0.0131432	0.2952047952	0.477527791392509
ENSG00000065357;clean;12:55939529-55940081	-0.1375256667	0.0024975025	0.369445369814815
ENSG00000065357;clean;12:55940433-55940623	-0.0081724	0.3591408591	0.477527791392509
ENSG00000065357;clean;12:55940722-55940896	0.0108528333	0.3081918082	0.477527791392509
ENSG00000065357;clean;12:55940980-55941251	-0.0814163333	0.0144855145	0.477527791392509
ENSG00000065361;clean;12:56096846-56097044	-0.0845440333	0.1768231768	0.477527791392509
ENSG00000065457;clean;16:75597389-75603084	0.0581773333	0.1198801199	0.477527791392509
ENSG00000065457;clean;16:75600348-75603084	0.0483493	0.1673326673	0.477527791392509
ENSG00000065485;clean;3:123146259-123150233	0.0261278667	0.2277722278	0.477527791392509
ENSG00000065485;known-exon;3:123161455-123161879	0.008427	0.3741258741	0.477527791392509
ENSG00000065491;clean;6:37316830-37317110	-0.0573052667	0.1718281718	0.477527791392509
ENSG00000065526;anti-near;1:15936266-15937162	0.0063736	0.3546453546	0.477527791392509
ENSG00000065526;anti-near;1:15937645-15937811	-0.0221742333	0.2692307692	0.477527791392509
ENSG00000065526;anti-near;1:15938006-15938717	-0.0207546667	0.2892107892	0.477527791392509
ENSG00000065526;anti-near;1:15938876-15939295	0.0380489333	0.1383616384	0.477527791392509
ENSG00000065526;clean;1:15919517-15920869	0.0327582667	0.2722277722	0.477527791392509
ENSG00000065548;clean;2:186504214-186505450	0.0019470667	0.4485514486	0.479037032369254
ENSG00000065600;clean;1:212375300-212377561	-0.010732	0.3621378621	0.477527791392509
ENSG00000065618;anti-near;10:104032968-104033237	0.01439215	0.2767232767	0.477527791392509
ENSG00000065618;clean;10:104034767-104035262	-0.0331102	0.1593406593	0.477527791392509
ENSG00000065618;clean;10:104035563-104036491	0.06618979	0.0629370629	0.477527791392509
ENSG00000065618;clean;10:104039999-104040350	0.0361929333	0.2087912088	0.477527791392509
ENSG00000065618;clean;10:104055007-104055371	0.040404	0.1343656344	0.477527791392509
ENSG00000065618;clean;10:104063818-104064437	0.0214856667	0.2787212787	0.477527791392509
ENSG00000065618;known-exon+anti-near;10:104031593-104032203	-0.0052373333	0.4035964036	0.477527791392509
ENSG00000065621;clean;10:104295109-104297577	-0.0179808667	0.2342657343	0.477527791392509
ENSG00000065621;clean;10:104297684-104299127	-0.0137784667	0.2707292707	0.477527791392509
ENSG00000065665;anti-near;10:12158105-12160929	-0.0264926667	0.3031968032	0.477527791392509
ENSG00000065665;anti-near;10:12162289-12164267	-0.0121616667	0.3786213786	0.477527791392509
ENSG00000065665;anti-over;10:12167893-12169257	0.040551	0.3051948052	0.477527791392509
ENSG00000065665;clean;10:12149961-12155777	0.030059	0.3036963037	0.477527791392509
ENSG00000065665;clean;10:12155931-12156906	-0.1136605333	0.0699300699	0.477527791392509
ENSG00000065665;clean;10:12157067-12157907	0.0410599	0.2692307692	0.477527791392509
ENSG00000065802;anti-over;2:238427119-238433553	-0.0272103667	0.3211788212	0.477527791392509
ENSG00000065802;known-exon;2:238446655-238451784	0	0.4835164835	0.488210343588583
ENSG00000065802;known-exon;2:238450259-238451784	0	0.4785214785	0.486462732928375
ENSG00000065883;clean;7:40078121-40078719	-0.0184129	0.2977022977	0.477527791392509
ENSG00000065923;clean;X:46651223-46651315	0.0185185333	0.3471528472	0.477527791392509
ENSG00000065923;known-exon;X:46606370-46606907	-0.0653153333	0.1688311688	0.477527791392509
ENSG00000065923;known-exon;X:46606370-46606923	-0.0653153333	0.1688311688	0.477527791392509
ENSG00000066084;clean;12:50683248-50685832	-0.0337011333	0.2697302697	0.477527791392509
ENSG00000066084;clean;12:50718818-50718954	0.0228658667	0.3216783217	0.477527791392509
ENSG00000066117;clean;12:50086878-50087362	-0.0139308	0.2897102897	0.477527791392509
ENSG00000066117;clean;12:50088637-50089883	-0.0102896333	0.3266733267	0.477527791392509
ENSG00000066117;clean;12:50089985-50090240	-0.0048139667	0.4110889111	0.477527791392509
ENSG00000066117;known-exon;12:50099565-50100053	0.0016673333	0.4615384615	0.480699023477365
ENSG00000066135;anti-over;1:43703736-43704019	-0.0169012667	0.2607392607	0.477527791392509
ENSG00000066136;clean;1:40766685-40771383	0	0.3711288711	0.477527791392509
ENSG00000066136;clean;1:40766703-40766917	-0.0223131667	0.2302697303	0.477527791392509
ENSG00000066136;clean;1:40766703-40769355	-0.0196173667	0.2377622378	0.477527791392509
ENSG00000066136;clean;1:40766974-40769355	-0.0199597333	0.2397602398	0.477527791392509
ENSG00000066136;clean;1:40769415-40770396	-0.028266	0.1713286713	0.477527791392509
ENSG00000066136;clean;1:40769415-40770708	-0.028266	0.1713286713	0.477527791392509
ENSG00000066136;clean;1:40769415-40770711	-0.028266	0.1713286713	0.477527791392509
ENSG00000066279;clean;1:197086972-197088255	-0.030378	0.0784215784	0.477527791392509
ENSG00000066279;clean;1:197088432-197089929	0.0080072333	0.3201798202	0.477527791392509
ENSG00000066279;clean;1:197124955-197125045	-0.08364	0.016983017	0.477527791392509
ENSG00000066322;anti-near;1:43366416-43367336	0.0366606667	0.2977022977	0.477527791392509
ENSG00000066379;known-exon+anti-near+anti-over;6:30061389-30061514	-0.0943563333	0.004995005	0.441372786946903
ENSG00000066379;known-exon+anti-near+anti-over;6:30061398-30061514	-0.0943563333	0.004995005	0.441372786946903
ENSG00000066379;known-exon+anti-near+anti-over;6:30061413-30061514	-0.0943563333	0.004995005	0.441372786946903
ENSG00000066422;clean;3:101652938-101654703	0.020244	0.2947052947	0.477527791392509
ENSG00000066422;clean;3:101665808-101671129	-0.0064676	0.4175824176	0.477527791392509
ENSG00000066422;known-exon;3:101671361-101671977	-0.0238211333	0.3156843157	0.477527791392509
ENSG00000066427;clean;14:92064414-92070934	0.0058815333	0.4250749251	0.477527791392509
ENSG00000066557;anti-over;1:70145905-70148486	-0.040222	0.0969030969	0.477527791392509
ENSG00000066654;anti-over;16:20737956-20738896	-0.0015886667	0.467032967	0.482995771672191
ENSG00000066654;anti-over;16:20739071-20741508	0.0299169667	0.2642357642	0.477527791392509
ENSG00000066654;known-exon+anti-near+anti-over;16:20736358-20736859	-0.0164376667	0.3226773227	0.477527791392509
ENSG00000066697;clean;9:100442356-100450556	-0.0098646	0.3616383616	0.477527791392509
ENSG00000066739;clean;14:96285985-96289655	0.0163433333	0.3301698302	0.477527791392509
ENSG00000066739;clean;14:96289805-96290435	0.0210255333	0.3041958042	0.477527791392509
ENSG00000066739;clean;14:96291682-96292028	-0.0086503667	0.4060939061	0.477527791392509
ENSG00000066739;clean;14:96317855-96322111	0.0450681667	0.2797202797	0.477527791392509
ENSG00000066739;clean;14:96332410-96332500	-0.0883500333	0.1473526474	0.477527791392509
ENSG00000066739;clean;14:96332655-96333687	-0.0083376667	0.3681318681	0.477527791392509
ENSG00000066739;clean;14:96333873-96334404	0.0712581667	0.2192807193	0.477527791392509
ENSG00000066777;clean;8:67203251-67204679	-0.0182923333	0.2537462537	0.477527791392509
ENSG00000066855;anti-over;8:65719481-65720403	-0.1554153333	0.0494505495	0.477527791392509
ENSG00000066923;anti-over;7:100211185-100211434	0	0.4165834166	0.477527791392509
ENSG00000066923;anti-over;7:100211185-100211437	0	0.4165834166	0.477527791392509
ENSG00000066933;anti-near;15:71827043-71827883	0.0081242333	0.4040959041	0.477527791392509
ENSG00000067057;clean;10:3120044-3129818	0.0361893333	0.0544455544	0.477527791392509
ENSG00000067057;clean;10:3125249-3129818	0.0405491333	0.043956044	0.477527791392509
ENSG00000067066;anti-over;2:230511166-230539266	0.0001281667	0.4505494505	0.479037032369254
ENSG00000067066;clean;2:230506445-230507992	-0.0252688	0.2662337662	0.477527791392509
ENSG00000067066;clean;2:230508031-230511124	-0.0043633	0.4245754246	0.477527791392509
ENSG00000067066;clean;2:230511166-230515094	-4.7667e-06	0.4490509491	0.479037032369254
ENSG00000067082;clean;10:3779590-3780105	0.1074603333	0.006993007	0.477527791392509
ENSG00000067082;clean;10:3782214-3783215	0.0478163333	0.0709290709	0.477527791392509
ENSG00000067082;clean;10:3782214-3784912	0.0400765	0.1043956044	0.477527791392509
ENSG00000067082;clean;10:3783281-3784912	0.0415051333	0.1153846154	0.477527791392509
ENSG00000067082;known-exon;10:3776403-3779346	0.001678	0.455044955	0.479083074196014
ENSG00000067167;known-exon+anti-near;8:70608136-70608219	-0.000586	0.482017982	0.487658903720553
ENSG00000067177;clean;X:72602273-72603118	-0.0005286667	0.476023976	0.485679190758698
ENSG00000067177;clean;X:72603220-72605270	0.0294687667	0.2232767233	0.477527791392509
ENSG00000067191;anti-near;17:39177535-39177983	0.1073714	0.0394605395	0.477527791392509
ENSG00000067191;anti-near;17:39178079-39183712	0.0365433333	0.2097902098	0.477527791392509
ENSG00000067191;anti-over;17:39175657-39177349	0.086396	0.2032967033	0.477527791392509
ENSG00000067191;clean;17:39183864-39184030	0.0654280667	0.1248751249	0.477527791392509
ENSG00000067191;clean;17:39184383-39184783	-0.0123975333	0.3646353646	0.477527791392509
ENSG00000067191;clean;17:39184864-39186495	0.0258024667	0.3146853147	0.477527791392509
ENSG00000067191;clean;17:39194970-39197411	0.0311703333	0.2762237762	0.477527791392509
ENSG00000067221;clean;15:73985513-73988598	0.0182663	0.3446553447	0.477527791392509
ENSG00000067221;clean;15:73988802-73989107	0.1814162667	0.032967033	0.477527791392509
ENSG00000067221;clean;15:73989257-73990350	0.0632064667	0.1613386613	0.477527791392509
ENSG00000067221;clean;15:73990457-73992090	0.0272111333	0.3211788212	0.477527791392509
ENSG00000067248;anti-over;5:55261499-55262629	0.0036223	0.4295704296	0.477527791392509
ENSG00000067248;anti-over;5:55262932-55267137	0.0009245667	0.483016983	0.488125557942918
ENSG00000067248;anti-over;5:55270487-55270577	0.0157761667	0.3176823177	0.477527791392509
ENSG00000067365;clean;16:8639162-8641130	-0.0416004	0.2197802198	0.477527791392509
ENSG00000067365;clean;16:8641184-8642126	-0.0440495	0.1803196803	0.477527791392509
ENSG00000067365;clean;16:8642565-8644556	0.0342715333	0.2732267732	0.477527791392509
ENSG00000067369;clean;15:43416416-43420304	-0.0066233	0.3946053946	0.477527791392509
ENSG00000067369;clean;15:43420735-43421024	0.0133010333	0.3376623377	0.477527791392509
ENSG00000067369;clean;15:43421174-43421854	-0.034653	0.1758241758	0.477527791392509
ENSG00000067369;known-exon+anti-near+anti-over;15:43407570-43407942	-0.0954283333	0.00999001	0.477527791392509
ENSG00000067369;known-exon+anti-near+anti-over;15:43408088-43408896	-0.1294106667	0.0054945055	0.45910156834728
ENSG00000067369;known-exon+anti-near+anti-over;15:43409096-43409646	-0.185175	0.0004995005	0.142500356928571
ENSG00000067596;clean;17:43520267-43520750	0.0060757667	0.4190809191	0.477527791392509
ENSG00000067606;anti-over;1:2175313-2184582	-0.0136213333	0.3646353646	0.477527791392509
ENSG00000067606;known-exon+anti-near+anti-over;1:2184698-2184921	0.0679426	0.1128871129	0.477527791392509
ENSG00000067829;anti-near;X:153790292-153790563	0.0282922	0.1808191808	0.477527791392509
ENSG00000067829;anti-near;X:153790292-153790795	0.0201984667	0.2397602398	0.477527791392509
ENSG00000067829;anti-near;X:153790292-153791190	0.0193468	0.2437562438	0.477527791392509
ENSG00000067829;anti-near;X:153790299-153790805	0	0.3196803197	0.477527791392509
ENSG00000067829;anti-near;X:153790575-153790809	0.0082144333	0.3786213786	0.477527791392509
ENSG00000067829;clean;X:153791308-153792246	0.0156876667	0.3536463536	0.477527791392509
ENSG00000067836;anti-near;16:4797501-4797713	-0.048485	0.2402597403	0.477527791392509
ENSG00000067836;anti-near;16:4799781-4800497	-0.0338660667	0.2452547453	0.477527791392509
ENSG00000067992;clean;X:24503511-24505208	-0.0234337667	0.3326673327	0.477527791392509
ENSG00000068028;clean;3:50330727-50331333	0.0429272333	0.1813186813	0.477527791392509
ENSG00000068028;clean;3:50331856-50332049	0.0191089333	0.3271728272	0.477527791392509
ENSG00000068028;clean;3:50332154-50337172	0.0327006333	0.2002997003	0.477527791392509
ENSG00000068079;anti-near;17:43013662-43013775	0.0015898667	0.4385614386	0.478110474910576
ENSG00000068079;anti-near;17:43013882-43014107	0.0370469333	0.2282717283	0.477527791392509
ENSG00000068097;clean;17:60055601-60056114	0.0210903	0.3271728272	0.477527791392509
ENSG00000068097;clean;17:60073279-60073745	-0.0441030333	0.2267732268	0.477527791392509
ENSG00000068097;clean;17:60073886-60076129	0.0302740333	0.3216783217	0.477527791392509
ENSG00000068120;clean;17:42563322-42563960	-0.0165646333	0.2432567433	0.477527791392509
ENSG00000068120;clean;17:42564175-42564445	-0.0020573333	0.4460539461	0.478745568081671
ENSG00000068120;clean;17:42564577-42564708	0.0155507667	0.2347652348	0.477527791392509
ENSG00000068120;known-exon;17:42562487-42562611	-0.0457536667	0.1633366633	0.477527791392509
ENSG00000068137;anti-near;17:42668303-42669429	0.0352859333	0.2707292707	0.477527791392509
ENSG00000068137;clean;17:42674409-42676401	0.0465531667	0.2337662338	0.477527791392509
ENSG00000068305;clean;15:99706855-99710633	0.0233018	0.2892107892	0.477527791392509
ENSG00000068323;clean;X:49031544-49033464	-0.0102015	0.3451548452	0.477527791392509
ENSG00000068323;clean;X:49034251-49038009	-0.0177428333	0.2857142857	0.477527791392509
ENSG00000068323;clean;X:49038442-49039106	0.0908094333	0.0939060939	0.477527791392509
ENSG00000068354;clean;X:48539920-48541332	0.0395051667	0.2577422577	0.477527791392509
ENSG00000068354;known-exon;X:48559024-48559157	-0.0092830667	0.4000999001	0.477527791392509
ENSG00000068383;anti-near;10:132780917-132781860	-0.0258572667	0.3051948052	0.477527791392509
ENSG00000068383;anti-near;10:132781948-132782036	-0.0385588	0.2642357642	0.477527791392509
ENSG00000068394;clean;X:49119814-49122397	-0.0163284333	0.3461538462	0.477527791392509
ENSG00000068400;clean;X:48975309-48976017	-0.0390553333	0.1678321678	0.477527791392509
ENSG00000068400;clean;X:48976111-48976240	-0.0500582	0.1123876124	0.477527791392509
ENSG00000068400;clean;X:48988198-48989610	-0.0234376667	0.2537462537	0.477527791392509
ENSG00000068400;clean;X:48993578-48997249	-0.0084819	0.3841158841	0.477527791392509
ENSG00000068400;clean;X:49000959-49002187	-0.0092756	0.3476523477	0.477527791392509
ENSG00000068438;clean;X:48476396-48477960	0.0399957333	0.0824175824	0.477527791392509
ENSG00000068438;clean;X:48476396-48478009	0.0433568667	0.0754245754	0.477527791392509
ENSG00000068438;clean;X:48476668-48477960	0.0433407	0.0694305694	0.477527791392509
ENSG00000068438;clean;X:48479116-48481150	0.0132606667	0.3201798202	0.477527791392509
ENSG00000068438;clean;X:48481203-48481288	-0.0263379333	0.1868131868	0.477527791392509
ENSG00000068438;clean;X:48481342-48481425	-0.0143481933	0.3026973027	0.477527791392509
ENSG00000068438;clean;X:48481715-48482402	0.0060446667	0.4025974026	0.477527791392509
ENSG00000068438;clean;X:48481715-48482408	0.0060446667	0.4025974026	0.477527791392509
ENSG00000068438;clean;X:48481715-48482419	0.0060446667	0.4025974026	0.477527791392509
ENSG00000068438;clean;X:48483027-48485735	0.0465432	0.0709290709	0.477527791392509
ENSG00000068438;known-exon;X:48478168-48478448	-0.0158267333	0.2882117882	0.477527791392509
ENSG00000068438;known-exon;X:48481528-48481631	0.0151838	0.2787212787	0.477527791392509
ENSG00000068489;known-exon+anti-near+anti-over;17:59201743-59203460	-0.0008286667	0.476023976	0.485679190758698
ENSG00000068650;clean;13:112858290-112859392	-0.0064930333	0.4075924076	0.477527791392509
ENSG00000068650;clean;13:112860414-112862439	0.0356396667	0.3001998002	0.477527791392509
ENSG00000068654;clean;2:86045360-86045616	0.0092808	0.3986013986	0.477527791392509
ENSG00000068724;clean;2:46993528-46994356	0.0177006333	0.3066933067	0.477527791392509
ENSG00000068745;clean;3:48689713-48691306	0.0129076333	0.2932067932	0.477527791392509
ENSG00000068745;clean;3:48691482-48692953	0.0287632333	0.1513486513	0.477527791392509
ENSG00000068745;clean;3:48693179-48693269	-0.0144396667	0.3016983017	0.477527791392509
ENSG00000068745;clean;3:48695418-48695558	0.1146784667	0.003996004	0.417802093612565
ENSG00000068878;clean;2:53865573-53866084	0.0094865333	0.3331668332	0.477527791392509
ENSG00000068878;clean;2:53869538-53874338	-0.0070453	0.3651348651	0.477527791392509
ENSG00000068878;clean;2:53869538-53875626	-0.0067190333	0.3626373626	0.477527791392509
ENSG00000068885;clean;3:160381718-160383436	0.0286176	0.2992007992	0.477527791392509
ENSG00000068885;clean;3:160383504-160384405	-0.10326	0.1078921079	0.477527791392509
ENSG00000068903;clean;19:38879702-38880684	0.0034119333	0.4400599401	0.478110474910576
ENSG00000068903;clean;19:38881155-38881431	0.0393526667	0.1283716284	0.477527791392509
ENSG00000068971;anti-near;11:64928425-64930321	-0.0365385667	0.2947052947	0.477527791392509
ENSG00000068971;anti-near;11:64930381-64930480	-0.0160546333	0.3496503497	0.477527791392509
ENSG00000068971;anti-near;11:64931489-64931558	-0.0309726667	0.3016983017	0.477527791392509
ENSG00000068971;anti-near;11:64931609-64931748	-0.0155519667	0.3581418581	0.477527791392509
ENSG00000068971;anti-near;11:64931868-64932764	-0.0040684667	0.4155844156	0.477527791392509
ENSG00000068971;anti-near;11:64932892-64933144	0.1292304	0.0414585415	0.477527791392509
ENSG00000068971;anti-near;11:64933246-64933696	0.0368221333	0.2737262737	0.477527791392509
ENSG00000068971;clean;11:64926908-64927801	-0.0464703333	0.2592407592	0.477527791392509
ENSG00000068971;clean;11:64927903-64928065	0.0826321667	0.1603396603	0.477527791392509
ENSG00000068971;clean;11:64928158-64928294	-0.0328407667	0.3086913087	0.477527791392509
ENSG00000069011;anti-near;5:135031508-135032844	0.165332	0.0234765235	0.477527791392509
ENSG00000069011;anti-over;5:135031508-135033712	0.1829306667	0.0204795205	0.477527791392509
ENSG00000069011;clean;5:135029321-135031275	0.0240030667	0.3121878122	0.477527791392509
ENSG00000069248;clean;1:229450605-229452524	-0.0075199	0.3581418581	0.477527791392509
ENSG00000069399;clean;19:44749046-44751226	0.0484262333	0.2607392607	0.477527791392509
ENSG00000069399;clean;19:44751380-44756231	0.0086196	0.4080919081	0.477527791392509
ENSG00000069399;clean;19:44756340-44757016	0.0526463333	0.1533466533	0.477527791392509
ENSG00000069399;clean;19:44758841-44759427	0.0179796	0.3501498501	0.477527791392509
ENSG00000069493;clean;12:9688086-9692827	0.0161370667	0.3571428571	0.477527791392509
ENSG00000069493;clean;12:9693948-9694759	-0.0147751667	0.3661338661	0.477527791392509
ENSG00000069493;known-exon;12:9692931-9693033	-0.0408653333	0.2822177822	0.477527791392509
ENSG00000069869;clean;15:55848430-55848520	-0.0150316	0.3091908092	0.477527791392509
ENSG00000069869;clean;15:55848575-55848805	-0.0049784333	0.4300699301	0.477527791392509
ENSG00000069998;anti-near;22:17149745-17158456	0.0179803333	0.2782217782	0.477527791392509
ENSG00000069998;anti-near;22:17149745-17159125	0.0179803333	0.2782217782	0.477527791392509
ENSG00000069998;clean;22:17138357-17138549	0.02568933	0.1283716284	0.477527791392509
ENSG00000070010;anti-near;22:19450744-19454748	-0.0145078333	0.2587412587	0.477527791392509
ENSG00000070010;anti-near;22:19450744-19454801	-0.0145078333	0.2587412587	0.477527791392509
ENSG00000070047;clean;11:581606-581961	0.0444368	0.2177822178	0.477527791392509
ENSG00000070061;clean;9:108896644-108896952	0.007108	0.3881118881	0.477527791392509
ENSG00000070061;clean;9:108917670-108918810	-0.0313476667	0.1493506494	0.477527791392509
ENSG00000070061;clean;9:108918901-108919252	0.0012951667	0.4735264735	0.484790509371219
ENSG00000070087;anti-near;3:149966586-149968402	0.0493187667	0.0614385614	0.477527791392509
ENSG00000070087;clean;3:149968543-149970724	0.0319630333	0.0744255744	0.477527791392509
ENSG00000070087;clean;3:149968550-149970353	0.0341102667	0.0649350649	0.477527791392509
ENSG00000070087;clean;3:149968550-149970618	0.0317589333	0.0744255744	0.477527791392509
ENSG00000070087;clean;3:149968550-149970724	0.0317589333	0.0744255744	0.477527791392509
ENSG00000070087;clean;3:149968550-149971051	0.0317589333	0.0744255744	0.477527791392509
ENSG00000070087;clean;3:149968550-149971152	0.0317589333	0.0744255744	0.477527791392509
ENSG00000070269;anti-over;14:56634952-56636507	-0.0199009	0.3296703297	0.477527791392509
ENSG00000070269;anti-over;14:56636598-56647242	-0.0005600667	0.4195804196	0.477527791392509
ENSG00000070269;clean;14:56612285-56615943	0.0170733	0.3641358641	0.477527791392509
ENSG00000070269;clean;14:56617297-56618593	-0.0017697333	0.4125874126	0.477527791392509
ENSG00000070269;clean;14:56618763-56621530	0.0475332667	0.2332667333	0.477527791392509
ENSG00000070371;clean;22:19179969-19180198	-0.0203538667	0.3406593407	0.477527791392509
ENSG00000070404;anti-near;19:680879-681332	0.1432006667	0.1073926074	0.477527791392509
ENSG00000070404;clean;19:676526-677791	0.1414774	0.0894105894	0.477527791392509
ENSG00000070404;clean;19:677977-680273	-0.0201563333	0.3451548452	0.477527791392509
ENSG00000070404;known-exon+anti-near;19:681560-681649	0.0348289333	0.2957042957	0.477527791392509
ENSG00000070413;clean;22:19039121-19041057	0.0333243333	0.2122877123	0.477527791392509
ENSG00000070423;anti-near;19:648277-648371	0.0285434333	0.2932067932	0.477527791392509
ENSG00000070423;anti-near;19:648487-648881	-0.0315719333	0.1953046953	0.477527791392509
ENSG00000070423;clean;19:650296-651610	0.0284187667	0.3001998002	0.477527791392509
ENSG00000070423;clean;19:651855-652232	-0.0042039333	0.4380619381	0.478110474910576
ENSG00000070444;anti-near;17:2388049-2391402	-0.0499826667	0.1928071928	0.477527791392509
ENSG00000070444;anti-near;17:2388049-2394042	-0.0495853333	0.2182817183	0.477527791392509
ENSG00000070476;anti-near;3:126438461-126439631	0.0335493667	0.3096903097	0.477527791392509
ENSG00000070476;anti-near;3:126439727-126441764	0.008926	0.3806193806	0.477527791392509
ENSG00000070476;clean;3:126441946-126459652	-0.0192803333	0.3456543457	0.477527791392509
ENSG00000070476;clean;3:126459737-126461534	0.0260583333	0.2692307692	0.477527791392509
ENSG00000070476;clean;3:126472305-126474958	0.0306453667	0.3101898102	0.477527791392509
ENSG00000070495;clean;17:76720498-76721797	0.0135866667	0.3251748252	0.477527791392509
ENSG00000070495;clean;17:76721933-76723771	0.0153681	0.2922077922	0.477527791392509
ENSG00000070501;anti-near;8:42361365-42369270	-0.0052832333	0.3981018981	0.477527791392509
ENSG00000070501;anti-near;8:42362698-42369270	-0.0040988	0.4275724276	0.477527791392509
ENSG00000070501;anti-near;8:42369335-42369848	0.0057934333	0.4060939061	0.477527791392509
ENSG00000070540;anti-over;17:68421820-68426074	0.0303377	0.2362637363	0.477527791392509
ENSG00000070540;anti-over;17:68426175-68427134	7.7667e-06	0.468031968	0.483303087075857
ENSG00000070540;anti-over;17:68427253-68428828	-0.0136724	0.3606393606	0.477527791392509
ENSG00000070610;anti-near;9:35737939-35738036	0.0684268667	0.0234765235	0.477527791392509
ENSG00000070610;anti-near;9:35739419-35739627	-0.0008107	0.482017982	0.487658903720553
ENSG00000070610;anti-near;9:35739800-35739997	-0.0344213	0.1243756244	0.477527791392509
ENSG00000070610;anti-near;9:35740362-35740525	-0.1519616667	0	0
ENSG00000070610;anti-near;9:35741890-35743275	0.0660676667	0.042957043	0.477527791392509
ENSG00000070610;anti-near;9:35741890-35744296	0.026218	0.1903096903	0.477527791392509
ENSG00000070610;clean;9:35743326-35744296	0.0332204333	0.1348651349	0.477527791392509
ENSG00000070610;known-exon+anti-near;9:35737604-35737747	0.1270673333	0.001998002	0.324391056422764
ENSG00000070610;known-exon+anti-near;9:35738152-35738231	0.056538	0.03996004	0.477527791392509
ENSG00000070610;known-exon+anti-near;9:35738374-35738525	0.127296	0.001998002	0.324391056422764
ENSG00000070610;known-exon+anti-near;9:35738632-35738751	-0.038888	0.0969030969	0.477527791392509
ENSG00000070614;clean;5:150539356-150540081	-0.0060134667	0.4245754246	0.477527791392509
ENSG00000070669;clean;7:97858955-97859212	-0.0179235	0.2497502498	0.477527791392509
ENSG00000070718;clean;8:42154960-42157940	-0.013792	0.3361638362	0.477527791392509
ENSG00000070718;clean;8:42162418-42165070	0.0116898667	0.3716283716	0.477527791392509
ENSG00000070718;clean;8:42165156-42165426	-0.094023	0.0589410589	0.477527791392509
ENSG00000070718;clean;8:42165560-42167163	0.0231848	0.2892107892	0.477527791392509
ENSG00000070756;known-exon;8:100721619-100721712	0.001499	0.4595404595	0.48022098253349
ENSG00000070756;known-exon;8:100721619-100721728	0.0037723333	0.4215784216	0.477527791392509
ENSG00000070756;known-exon;8:100721619-100721733	0.001499	0.4595404595	0.48022098253349
ENSG00000070759;anti-near;1:45345558-45345876	-0.0265486667	0.3336663337	0.477527791392509
ENSG00000070759;anti-near;1:45345994-45346692	-0.0332147	0.3111888112	0.477527791392509
ENSG00000070761;clean;16:58115055-58115268	0.02359	0.1878121878	0.477527791392509
ENSG00000070778;anti-near;14:88472465-88473664	-0.0205543333	0.3346653347	0.477527791392509
ENSG00000070778;anti-over;14:88469076-88469498	-0.0157315333	0.3526473526	0.477527791392509
ENSG00000070778;anti-over;14:88470050-88472243	-0.0399529667	0.1903096903	0.477527791392509
ENSG00000070814;clean;5:150374811-150374953	0.0156597	0.3476523477	0.477527791392509
ENSG00000070814;clean;5:150375554-150375720	0.0670297	0.017982018	0.477527791392509
ENSG00000070814;clean;5:150375909-150376081	0.0787756667	0.010989011	0.477527791392509
ENSG00000070814;clean;5:150392176-150392704	0.0216049667	0.1753246753	0.477527791392509
ENSG00000070814;clean;5:150392176-150392707	0.0216049667	0.1753246753	0.477527791392509
ENSG00000070882;clean;7:24849176-24852503	-0.0696438	0.1043956044	0.477527791392509
ENSG00000070882;clean;7:24863599-24865341	-0.0517069333	0.1533466533	0.477527791392509
ENSG00000070882;clean;7:24865465-24866069	-0.0423001333	0.1903096903	0.477527791392509
ENSG00000070961;clean;12:89603254-89603711	-0.0010553333	0.4775224775	0.486264029150732
ENSG00000071054;clean;2:101869797-101870294	-0.0309861	0.1158841159	0.477527791392509
ENSG00000071189;known-exon;7:17794292-17796826	0.0055713	0.4185814186	0.477527791392509
ENSG00000071205;known-exon;4:148072179-148072357	0	0.4825174825	0.487842958967446
ENSG00000071242;clean;6:166413931-166418224	-0.0075423	0.4080919081	0.477527791392509
ENSG00000071243;clean;7:120953404-120955558	-0.0158273333	0.3551448551	0.477527791392509
ENSG00000071243;clean;7:120973243-120974727	-0.0086949	0.4005994006	0.477527791392509
ENSG00000071243;known-exon;7:120955624-120956159	0.0667396	0.1043956044	0.477527791392509
ENSG00000071539;known-exon;5:917151-917335	-0.001617	0.466033966	0.482512354884903
ENSG00000071539;known-exon;5:917151-917718	-0.000612	0.4845154845	0.488601435412059
ENSG00000071553;anti-near;X:154428853-154429047	-0.0127657667	0.3736263736	0.477527791392509
ENSG00000071564;clean;19:1621046-1621132	0.0519225	0.1628371628	0.477527791392509
ENSG00000071564;known-exon;19:1611369-1611703	0.0021243333	0.4535464535	0.479037032369254
ENSG00000071575;known-exon+anti-near;2:12717010-12717251	0.078858	0.1118881119	0.477527791392509
ENSG00000071626;clean;19:1407802-1417499	0.014091	0.2742257742	0.477527791392509
ENSG00000071626;clean;19:1410079-1417499	0.0175160333	0.2342657343	0.477527791392509
ENSG00000071626;clean;19:1415940-1417499	0.006249	0.3816183816	0.477527791392509
ENSG00000071626;clean;19:1425960-1428841	-0.0026981	0.4215784216	0.477527791392509
ENSG00000071626;clean;19:1428995-1429966	-0.0082204	0.3991008991	0.477527791392509
ENSG00000071626;clean;19:1429996-1430221	0.059798	0.0954045954	0.477527791392509
ENSG00000071655;clean;19:1581269-1582621	0.0300305667	0.1698301698	0.477527791392509
ENSG00000071655;clean;19:1585214-1591984	-0.016569	0.2882117882	0.477527791392509
ENSG00000071655;clean;19:1585214-1592276	-0.016569	0.2882117882	0.477527791392509
ENSG00000071655;clean;19:1585214-1592521	-0.0160646667	0.2957042957	0.477527791392509
ENSG00000071655;clean;19:1585214-1592617	-0.0160646667	0.2957042957	0.477527791392509
ENSG00000071655;known-exon;19:1578158-1578334	0.1405896667	0.00999001	0.477527791392509
ENSG00000071859;clean;X:154444909-154445632	0.0031128	0.45004995	0.479037032369254
ENSG00000071859;clean;X:154449735-154449882	-0.0096137	0.3356643357	0.477527791392509
ENSG00000071889;clean;X:154507329-154507405	-0.0089294667	0.3991008991	0.477527791392509
ENSG00000071889;clean;X:154507861-154508288	0.0013447	0.4485514486	0.479037032369254
ENSG00000071889;clean;X:154508347-154508473	0.0429333667	0.2182817183	0.477527791392509
ENSG00000071889;known-exon;X:154515812-154515909	-0.1123203333	0.0554445554	0.477527791392509
ENSG00000071894;anti-near;8:144393796-144393882	0.0117544667	0.3766233766	0.477527791392509
ENSG00000071894;anti-near;8:144394038-144394112	0.0842106667	0.030969031	0.477527791392509
ENSG00000071894;anti-near;8:144394796-144394881	0.0118092267	0.3241758242	0.477527791392509
ENSG00000071894;anti-near;8:144395023-144395097	-0.0074122	0.3746253746	0.477527791392509
ENSG00000071894;anti-near;8:144395182-144395264	-0.0219485833	0.1853146853	0.477527791392509
ENSG00000071894;anti-near;8:144395551-144396347	0.0206013333	0.2142857143	0.477527791392509
ENSG00000071894;anti-near;8:144397879-144397953	0.026596	0.2637362637	0.477527791392509
ENSG00000071894;anti-near;8:144398132-144398301	0.0405618667	0.1308691309	0.477527791392509
ENSG00000071894;clean;8:144398868-144398957	-0.0023873	0.45004995	0.479037032369254
ENSG00000071894;clean;8:144399710-144399780	0.0009941333	0.47002997	0.483740388626057
ENSG00000071894;clean;8:144400817-144400923	0.0170940333	0.3551448551	0.477527791392509
ENSG00000071894;known-exon+anti-near;8:144394160-144394233	-0.0468487667	0.0899100899	0.477527791392509
ENSG00000071994;clean;6:170578656-170578856	-0.0013203333	0.469030969	0.483625101914328
ENSG00000071994;known-exon;6:170582265-170583056	0.0192558333	0.1558441558	0.477527791392509
ENSG00000072041;clean;12:84872794-84873086	0.0040806	0.4205794206	0.477527791392509
ENSG00000072042;clean;14:67691244-67692437	-0.0077218	0.3286713287	0.477527791392509
ENSG00000072071;anti-over;19:14152613-14152783	0.0436603333	0.2467532468	0.477527791392509
ENSG00000072071;anti-over;19:14152912-14155358	0.0547250667	0.1748251748	0.477527791392509
ENSG00000072071;anti-over;19:14156201-14156657	-0.0568942333	0.2342657343	0.477527791392509
ENSG00000072071;anti-over;19:14156724-14156924	0.0359713333	0.2992007992	0.477527791392509
ENSG00000072071;anti-over;19:14158052-14158337	0.1282871333	0.0689310689	0.477527791392509
ENSG00000072121;clean;14:67756145-67761365	-0.0023545333	0.4000999001	0.477527791392509
ENSG00000072121;clean;14:67761584-67762202	0.0503291667	0.2537462537	0.477527791392509
ENSG00000072121;clean;14:67776106-67777558	0.0567812	0.2462537463	0.477527791392509
ENSG00000072121;clean;14:67781529-67782779	0.036451	0.3111888112	0.477527791392509
ENSG00000072121;clean;14:67786022-67786113	0.0367646667	0.3016983017	0.477527791392509
ENSG00000072134;anti-near;17:19328887-19329560	-0.0359928333	0.2452547453	0.477527791392509
ENSG00000072134;anti-near;17:19329647-19331852	0.0187065333	0.3316683317	0.477527791392509
ENSG00000072134;anti-near;17:19332068-19333955	0.0312871333	0.2617382617	0.477527791392509
ENSG00000072135;clean;2:130359646-130369132	0.0420456667	0.2522477522	0.477527791392509
ENSG00000072135;clean;2:130370190-130370556	-0.0505556667	0.1728271728	0.477527791392509
ENSG00000072135;clean;2:130370623-130370704	-0.0325112	0.2562437562	0.477527791392509
ENSG00000072135;clean;2:130370782-130370874	-0.0322264333	0.2482517483	0.477527791392509
ENSG00000072135;clean;2:130370964-130371198	0.0086580667	0.4055944056	0.477527791392509
ENSG00000072135;clean;2:130372947-130373156	0.0253616	0.2917082917	0.477527791392509
ENSG00000072195;anti-near;2:219476982-219477276	-0.0291120667	0.3151848152	0.477527791392509
ENSG00000072195;anti-over;2:219490956-219491793	0.0081994	0.3706293706	0.477527791392509
ENSG00000072195;clean;2:219449271-219451135	0.1041453	0.1518481518	0.477527791392509
ENSG00000072195;clean;2:219451807-219461881	0.0017875333	0.3986013986	0.477527791392509
ENSG00000072195;clean;2:219462057-219462297	-0.030904	0.2837162837	0.477527791392509
ENSG00000072195;clean;2:219462386-219464432	0.0478950333	0.2917082917	0.477527791392509
ENSG00000072201;anti-over;4:53461042-53461434	-0.0670393333	0.1583416583	0.477527791392509
ENSG00000072210;anti-near;17:19675499-19675561	-0.119703	0.0534465534	0.477527791392509
ENSG00000072210;clean;17:19652632-19653065	0.0160666333	0.2277722278	0.477527791392509
ENSG00000072210;clean;17:19652632-19655280	0.0026637667	0.4340659341	0.477983681921238
ENSG00000072210;clean;17:19652632-19656365	0.0049046	0.4020979021	0.477527791392509
ENSG00000072274;clean;3:196060247-196062581	-0.0217208	0.1788211788	0.477527791392509
ENSG00000072274;clean;3:196062645-196062853	-0.0402413333	0.0634365634	0.477527791392509
ENSG00000072310;anti-near;17:17813769-17814244	0.0180365333	0.3611388611	0.477527791392509
ENSG00000072310;anti-near;17:17814410-17814614	0.062315	0.1758241758	0.477527791392509
ENSG00000072310;anti-near;17:17814747-17814834	0.0054050333	0.4180819181	0.477527791392509
ENSG00000072310;anti-near;17:17814944-17815220	0.0390313	0.1173826174	0.477527791392509
ENSG00000072310;anti-near;17:17815329-17815859	-0.0006244333	0.48001998	0.486920251973383
ENSG00000072310;anti-near;17:17816028-17816206	0.0014741	0.481018981	0.487364233920345
ENSG00000072310;anti-near;17:17816373-17816456	0.0025202	0.4535464535	0.479037032369254
ENSG00000072310;clean;17:17816718-17816957	-0.0046374	0.4115884116	0.477527791392509
ENSG00000072310;clean;17:17817136-17817255	0.0298346333	0.2512487512	0.477527791392509
ENSG00000072310;clean;17:17818374-17819012	0.0150698667	0.2782217782	0.477527791392509
ENSG00000072310;clean;17:17819725-17820089	0.0473243333	0.1218781219	0.477527791392509
ENSG00000072310;clean;17:17820521-17823517	0.0146602	0.2832167832	0.477527791392509
ENSG00000072310;known-exon+anti-near;17:17811784-17811972	-0.0709603333	0.0814185814	0.477527791392509
ENSG00000072364;clean;5:132883560-132885075	0.0189009	0.3091908092	0.477527791392509
ENSG00000072364;clean;5:132886403-132887520	-0.0065573	0.4160839161	0.477527791392509
ENSG00000072401;clean;10:58363686-58364770	-0.0120926	0.3256743257	0.477527791392509
ENSG00000072518;anti-near;11:63905043-63908259	0.0081448667	0.4090909091	0.477527791392509
ENSG00000072518;anti-near;11:63906114-63908259	-0.0104175	0.3881118881	0.477527791392509
ENSG00000072518;anti-near;11:63908304-63908876	-0.0010719667	0.474025974	0.484854471459742
ENSG00000072518;clean;11:63895338-63895579	0.0337940667	0.2032967033	0.477527791392509
ENSG00000072518;clean;11:63902330-63902603	0.0111862667	0.3981018981	0.477527791392509
ENSG00000072518;clean;11:63902782-63903060	0.0032679667	0.4405594406	0.478110474910576
ENSG00000072609;clean;12:132869798-132870723	0.0301957	0.2647352647	0.477527791392509
ENSG00000072756;anti-over;3:3146563-3147449	-0.0716085333	0.02997003	0.477527791392509
ENSG00000072756;anti-over;3:3146623-3147449	-0.0716085333	0.02997003	0.477527791392509
ENSG00000072778;anti-near;17:7220529-7220603	-0.0002393333	0.487012987	0.489809092989021
ENSG00000072778;anti-near;17:7221682-7221936	-0.0047151667	0.3466533467	0.477527791392509
ENSG00000072778;anti-near;17:7221682-7221951	-0.0045723	0.3501498501	0.477527791392509
ENSG00000072778;anti-near;17:7222081-7222176	-0.0282776667	0.0659340659	0.477527791392509
ENSG00000072778;anti-near;17:7222302-7222666	0.0316116667	0.0569430569	0.477527791392509
ENSG00000072778;anti-near;17:7222865-7223132	0.0183816667	0.1178821179	0.477527791392509
ENSG00000072778;anti-near;17:7223237-7223643	-0.0177683	0.1363636364	0.477527791392509
ENSG00000072778;anti-near;17:7223730-7223812	-0.0199450667	0.1168831169	0.477527791392509
ENSG00000072778;anti-near;17:7223875-7223967	-0.0258016	0.0824175824	0.477527791392509
ENSG00000072778;anti-near;17:7224069-7224145	-0.0319809	0.0604395604	0.477527791392509
ENSG00000072778;anti-near;17:7224243-7224320	-0.0163437667	0.1803196803	0.477527791392509
ENSG00000072778;anti-near;17:7224884-7224956	-0.0174128667	0.1788211788	0.477527791392509
ENSG00000072778;known-exon+anti-near;17:7220046-7220121	0.0342246667	0.2462537463	0.477527791392509
ENSG00000072786;clean;5:172061268-172064719	-0.0460483	0.0839160839	0.477527791392509
ENSG00000072786;clean;5:172061533-172063462	0	0.3401598402	0.477527791392509
ENSG00000072832;clean;4:5821851-5825493	0	0.3801198801	0.477527791392509
ENSG00000072840;clean;4:5729390-5731424	0.0450588	0.2367632368	0.477527791392509
ENSG00000072849;clean;17:5480459-5481100	0.0261706667	0.3336663337	0.477527791392509
ENSG00000072849;clean;17:5480543-5481100	0.0261706667	0.3336663337	0.477527791392509
ENSG00000072849;clean;17:5480582-5481295	0.0098205	0.3386613387	0.477527791392509
ENSG00000072849;known-exon;17:5481142-5481295	-0.0221586333	0.1948051948	0.477527791392509
ENSG00000072958;clean;19:16226547-16227547	-0.0262862333	0.1803196803	0.477527791392509
ENSG00000073008;anti-over;19:44654017-44657761	-0.0362646667	0.1863136863	0.477527791392509
ENSG00000073008;anti-over;19:44654017-44661291	-0.0137124333	0.3126873127	0.477527791392509
ENSG00000073008;anti-over;19:44657910-44661291	-0.0137437333	0.2922077922	0.477527791392509
ENSG00000073008;anti-over;19:44658765-44661291	-0.0166480667	0.2762237762	0.477527791392509
ENSG00000073008;anti-over;19:44658900-44661291	-0.0166480667	0.2762237762	0.477527791392509
ENSG00000073050;anti-near;19:43552908-43552981	0.0440356	0.1388611389	0.477527791392509
ENSG00000073060;anti-near;12:124778586-124786106	0.044883	0.0949050949	0.477527791392509
ENSG00000073060;anti-near;12:124778586-124786356	0.0132044	0.2787212787	0.477527791392509
ENSG00000073060;anti-near;12:124782811-124786356	0.0279161667	0.1548451548	0.477527791392509
ENSG00000073060;anti-near;12:124782811-124786440	0.0284281667	0.1473526474	0.477527791392509
ENSG00000073060;clean;12:124778586-124782682	0.029473	0.1748251748	0.477527791392509
ENSG00000073169;anti-near;22:50201590-50206316	0.04424	0.1998001998	0.477527791392509
ENSG00000073169;anti-near;22:50210311-50210630	0.0207182	0.3146853147	0.477527791392509
ENSG00000073169;anti-near;22:50210911-50215716	0.0954017667	0.0544455544	0.477527791392509
ENSG00000073169;anti-near;22:50215867-50216690	0.0333894333	0.2287712288	0.477527791392509
ENSG00000073169;anti-near;22:50217128-50217204	0.0581366667	0.2257742258	0.477527791392509
ENSG00000073169;anti-over;22:50206520-50208487	0.0801726667	0.0654345654	0.477527791392509
ENSG00000073169;anti-over;22:50206520-50208535	0.0467516667	0.1613386613	0.477527791392509
ENSG00000073169;anti-over;22:50208716-50210180	0.0559853333	0.1598401598	0.477527791392509
ENSG00000073331;clean;4:112412025-112423943	0.0358498333	0.3036963037	0.477527791392509
ENSG00000073331;clean;4:112426543-112427569	-0.018683	0.3406593407	0.477527791392509
ENSG00000073331;clean;4:112427665-112429148	-0.0439639333	0.2762237762	0.477527791392509
ENSG00000073331;clean;4:112429253-112430447	-0.0735871667	0.1893106893	0.477527791392509
ENSG00000073331;clean;4:112432581-112435147	-0.0151355667	0.3521478521	0.477527791392509
ENSG00000073331;clean;4:112441105-112441202	0.0717896667	0.1033966034	0.477527791392509
ENSG00000073417;clean;15:85091181-85097947	0.0061493	0.4165834166	0.477527791392509
ENSG00000073417;clean;15:85117839-85120796	0.0189188333	0.3091908092	0.477527791392509
ENSG00000073464;known-exon;X:10208181-10208274	0	0.3991008991	0.477527791392509
ENSG00000073536;clean;17:35140066-35141978	0.0490227	0.1493506494	0.477527791392509
ENSG00000073598;known-exon+anti-near+anti-over;17:35129658-35130281	0	0.3866133866	0.477527791392509
ENSG00000073605;clean;17:39905985-39906110	0.1676736667	0.0984015984	0.477527791392509
ENSG00000073614;clean;12:323206-323599	-0.0191476	0.3216783217	0.477527791392509
ENSG00000073792;clean;3:185645623-185647024	0.0108711333	0.3161838162	0.477527791392509
ENSG00000073921;clean;11:85976682-85978069	0.0156475333	0.2297702298	0.477527791392509
ENSG00000074054;clean;2:121363300-121365093	-0.0261124667	0.2202797203	0.477527791392509
ENSG00000074054;clean;2:121458975-121459979	-0.0078688	0.4080919081	0.477527791392509
ENSG00000074071;anti-near;16:1772534-1772603	0.0341194	0.1218781219	0.477527791392509
ENSG00000074071;anti-near;16:1772646-1772798	0.0705706333	0.0594405594	0.477527791392509
ENSG00000074219;anti-over;19:49360081-49362372	0.0146796667	0.3611388611	0.477527791392509
ENSG00000074266;clean;11:86277138-86277917	-0.0208218667	0.2142857143	0.477527791392509
ENSG00000074356;clean;17:3822052-3824941	-0.0017361	0.4705294705	0.483855485369979
ENSG00000074356;clean;17:3822898-3824059	0.063905	0.1858141858	0.477527791392509
ENSG00000074356;clean;17:3824092-3824941	0.0133412667	0.3021978022	0.477527791392509
ENSG00000074356;known-exon;17:3812654-3813116	-0.125748	0.0124875125	0.477527791392509
ENSG00000074410;clean;15:63327233-63328097	-0.0270816333	0.1663336663	0.477527791392509
ENSG00000074410;clean;15:63327233-63331696	-0.0186140333	0.2292707293	0.477527791392509
ENSG00000074410;clean;15:63327233-63338818	-0.0079194333	0.3711288711	0.477527791392509
ENSG00000074410;clean;15:63328130-63338818	-0.0078214667	0.3781218781	0.477527791392509
ENSG00000074582;anti-near;2:218660421-218660938	-0.0158526667	0.2102897103	0.477527791392509
ENSG00000074582;anti-near;2:218660482-218660938	-0.0158526667	0.2102897103	0.477527791392509
ENSG00000074582;anti-near;2:218661307-218661405	-0.0019412	0.454045954	0.479037032369254
ENSG00000074582;anti-near;2:218661545-218661758	-0.0015345667	0.4605394605	0.480560822770666
ENSG00000074582;anti-near;2:218662260-218662509	0.0567115	0.044955045	0.477527791392509
ENSG00000074582;anti-near;2:218662260-218662514	0.0567115	0.044955045	0.477527791392509
ENSG00000074582;anti-near;2:218662679-218662882	0.0075653	0.3691308691	0.477527791392509
ENSG00000074603;clean;15:65454415-65456224	-0.0210810333	0.3221778222	0.477527791392509
ENSG00000074621;clean;15:65650942-65651669	0.0240979667	0.3186813187	0.477527791392509
ENSG00000074621;clean;15:65651759-65652641	0.0476633	0.2452547453	0.477527791392509
ENSG00000074621;known-exon+anti-near+anti-over;15:65660338-65660692	-0.101318	0.1063936064	0.477527791392509
ENSG00000074657;clean;18:58865385-58865469	-0.0419123	0.2432567433	0.477527791392509
ENSG00000074657;clean;18:58979167-58981469	-0.0073438	0.4145854146	0.477527791392509
ENSG00000074657;clean;18:58981617-58983971	-0.0193919667	0.3006993007	0.477527791392509
ENSG00000074657;known-exon;18:58864986-58865303	-0.1340916667	0.0709290709	0.477527791392509
ENSG00000074755;clean;17:4006970-4008882	0.0155307333	0.3306693307	0.477527791392509
ENSG00000074755;clean;17:4013614-4014089	0.0183050667	0.3136863137	0.477527791392509
ENSG00000074755;clean;17:4016466-4017370	-0.0110816	0.3951048951	0.477527791392509
ENSG00000074755;clean;17:4033002-4034014	-0.0082133	0.4060939061	0.477527791392509
ENSG00000074800;anti-near;1:8876302-8877975	0.0898496667	0.1008991009	0.477527791392509
ENSG00000074855;anti-near;19:17323884-17324716	-0.014707	0.3586413586	0.477527791392509
ENSG00000074855;anti-near;19:17325386-17327234	-0.0343843667	0.3206793207	0.477527791392509
ENSG00000074855;anti-near;19:17327569-17327688	0.0335980667	0.3121878122	0.477527791392509
ENSG00000074855;anti-near;19:17327880-17328161	0.0421996333	0.2542457542	0.477527791392509
ENSG00000074855;clean;19:17330504-17330827	0.0062414333	0.4095904096	0.477527791392509
ENSG00000074855;clean;19:17331215-17331294	0.0221651333	0.2947052947	0.477527791392509
ENSG00000074855;clean;19:17333026-17333100	-0.0222222333	0.3221778222	0.477527791392509
ENSG00000074855;clean;19:17333239-17333421	0.129035	0.0904095904	0.477527791392509
ENSG00000074935;anti-near;6:112072076-112072757	0.0118163	0.3781218781	0.477527791392509
ENSG00000074935;anti-near;6:112072898-112074709	0.0091876333	0.4005994006	0.477527791392509
ENSG00000074935;anti-near;6:112087306-112087409	0.0246641	0.2877122877	0.477527791392509
ENSG00000074935;clean;6:112074850-112075936	0.0303293333	0.2742257742	0.477527791392509
ENSG00000074935;clean;6:112076509-112079632	0.0157809	0.3566433566	0.477527791392509
ENSG00000074964;clean;1:17638689-17640201	-0.0320855667	0.3196803197	0.477527791392509
ENSG00000074964;clean;1:17695280-17696847	-0.0484944	0.2877122877	0.477527791392509
ENSG00000075151;clean;1:21176358-21176721	0.0509198	0.2217782218	0.477527791392509
ENSG00000075218;clean;22:46296931-46297379	0.0510412667	0.1158841159	0.477527791392509
ENSG00000075218;clean;22:46316412-46323189	-0.0170007333	0.3281718282	0.477527791392509
ENSG00000075218;clean;22:46326654-46328687	-0.040992	0.1443556444	0.477527791392509
ENSG00000075218;clean;22:46328889-46329357	-0.0772482	0.0344655345	0.477527791392509
ENSG00000075223;clean;7:80751336-80758330	0.0106422	0.3636363636	0.477527791392509
ENSG00000075234;clean;22:46285279-46287072	-0.032641	0.2317682318	0.477527791392509
ENSG00000075234;clean;22:46287154-46288422	-0.0668194333	0.0954045954	0.477527791392509
ENSG00000075234;clean;22:46288588-46289401	0.0288283667	0.3256743257	0.477527791392509
ENSG00000075234;clean;22:46289899-46292790	0.0263320667	0.2722277722	0.477527791392509
ENSG00000075240;clean;22:46663863-46664025	-0.1527087667	0.0549450549	0.477527791392509
ENSG00000075240;clean;22:46668732-46668798	-0.0170940333	0.3451548452	0.477527791392509
ENSG00000075240;clean;22:46668908-46672842	0.0188227	0.3451548452	0.477527791392509
ENSG00000075240;clean;22:46674750-46675467	-0.0438578667	0.2472527473	0.477527791392509
ENSG00000075240;clean;22:46675552-46676599	-0.0220462333	0.3456543457	0.477527791392509
ENSG00000075240;clean;22:46676668-46677146	0.0026595333	0.4200799201	0.477527791392509
ENSG00000075275;clean;22:46373057-46377060	-0.0230316	0.3246753247	0.477527791392509
ENSG00000075275;clean;22:46394262-46396604	-0.0496660333	0.2507492507	0.477527791392509
ENSG00000075292;clean;2:71388723-71393393	-0.0502584	0.1983016983	0.477527791392509
ENSG00000075292;clean;2:71393645-71395246	-0.0032222333	0.4265734266	0.477527791392509
ENSG00000075292;clean;2:71398772-71399558	0.0133237667	0.3266733267	0.477527791392509
ENSG00000075292;clean;2:71427414-71431326	-0.0188772	0.1993006993	0.477527791392509
ENSG00000075292;clean;2:71428651-71431326	-0.0260938	0.1348651349	0.477527791392509
ENSG00000075292;clean;2:71431428-71433164	-0.0254650333	0.1488511489	0.477527791392509
ENSG00000075303;anti-near;7:87836810-87841632	0.0013706	0.468031968	0.483303087075857
ENSG00000075303;clean;7:87841714-87843753	-0.0186533333	0.3246753247	0.477527791392509
ENSG00000075303;clean;7:87843863-87846948	0.0028809	0.451048951	0.479037032369254
ENSG00000075336;clean;18:74155207-74155305	-0.0137939	0.2652347652	0.477527791392509
ENSG00000075336;known-exon;18:74158276-74158375	0.0108596	0.3011988012	0.477527791392509
ENSG00000075391;clean;1:178452652-178454446	0.0240968667	0.3121878122	0.477527791392509
ENSG00000075399;anti-over;16:89712522-89712604	0.0689253	0.1988011988	0.477527791392509
ENSG00000075399;anti-over;16:89712716-89716461	0.1756133333	0.0524475524	0.477527791392509
ENSG00000075399;anti-over;16:89719102-89720762	0.1123593333	0.0939060939	0.477527791392509
ENSG00000075399;known-exon+anti-near+anti-over;16:89711969-89712046	0.0420453333	0.2932067932	0.477527791392509
ENSG00000075399;known-exon+anti-near+anti-over;16:89716624-89716729	0.033504	0.2562437562	0.477527791392509
ENSG00000075407;clean;10:38095629-38095743	-0.0223518	0.3286713287	0.477527791392509
ENSG00000075407;clean;10:38115290-38117389	0.0110475333	0.3901098901	0.477527791392509
ENSG00000075413;clean;14:103465793-103465971	-0.0302168667	0.1178821179	0.477527791392509
ENSG00000075413;clean;14:103466091-103466342	-0.0079730333	0.3446553447	0.477527791392509
ENSG00000075413;clean;14:103467191-103468032	-0.0022344	0.4495504496	0.479037032369254
ENSG00000075413;clean;14:103467191-103468080	-0.0022344	0.4495504496	0.479037032369254
ENSG00000075413;clean;14:103498528-103500155	-0.0380673	0.1488511489	0.477527791392509
ENSG00000075415;clean;12:98594135-98595432	0.0238497333	0.0984015984	0.477527791392509
ENSG00000075426;clean;2:28408866-28411878	0.0180961	0.2712287712	0.477527791392509
ENSG00000075426;clean;2:28408866-28411929	0.0125048	0.3056943057	0.477527791392509
ENSG00000075539;clean;4:48499680-48500029	-0.008154	0.4065934066	0.477527791392509
ENSG00000075539;clean;4:48540068-48540352	-0.0103971333	0.3891108891	0.477527791392509
ENSG00000075539;clean;4:48547769-48548689	-0.0221926667	0.3256743257	0.477527791392509
ENSG00000075568;clean;2:97759749-97760592	-0.0096779667	0.3636363636	0.477527791392509
ENSG00000075568;clean;2:97792984-97793394	0.0026435667	0.4490509491	0.479037032369254
ENSG00000075624;known-exon;7:5527611-5527732	-0.0001053333	0.478021978	0.486462732928375
ENSG00000075643;anti-near;18:36187681-36195256	-0.1095946667	0.0594405594	0.477527791392509
ENSG00000075643;clean;18:36195346-36198689	-0.0315418	0.2342657343	0.477527791392509
ENSG00000075651;known-exon;3:171601206-171602058	-0.0305416667	0.3091908092	0.477527791392509
ENSG00000075702;anti-near;19:36104675-36104767	0.0614903333	0.2432567433	0.477527791392509
ENSG00000075702;clean;19:36066015-36066256	-0.0139156333	0.3781218781	0.477527791392509
ENSG00000075702;clean;19:36066427-36067305	0.0495848333	0.1968031968	0.477527791392509
ENSG00000075702;clean;19:36071716-36073341	0.0644544	0.1553446553	0.477527791392509
ENSG00000075702;clean;19:36092811-36094030	0.0405155	0.2202797203	0.477527791392509
ENSG00000075702;clean;19:36094164-36097026	0.0360163	0.2902097902	0.477527791392509
ENSG00000075702;clean;19:36099617-36100747	0.0475415	0.2667332667	0.477527791392509
ENSG00000075702;clean;19:36100875-36101213	0.016376	0.3551448551	0.477527791392509
ENSG00000075702;clean;19:36102851-36102947	0.0047522667	0.4195804196	0.477527791392509
ENSG00000075702;clean;19:36103074-36103155	-0.0147397	0.3406593407	0.477527791392509
ENSG00000075702;clean;19:36103207-36103342	0.0071475	0.3641358641	0.477527791392509
ENSG00000075702;clean;19:36103981-36104517	-0.0374702667	0.3031968032	0.477527791392509
ENSG00000075702;known-exon;19:36101317-36101663	-0.0044793333	0.3851148851	0.477527791392509
ENSG00000075702;known-exon;19:36102151-36102736	-0.0167673333	0.3681318681	0.477527791392509
ENSG00000075711;clean;3:197065448-197065707	-0.0051912	0.4070929071	0.477527791392509
ENSG00000075711;clean;3:197069260-197075836	-0.0039977667	0.4395604396	0.478110474910576
ENSG00000075826;anti-near;10:100487795-100488026	-0.2743956667	0.0064935065	0.477527791392509
ENSG00000075826;anti-near;10:100488098-100488857	0.0577656	0.1953046953	0.477527791392509
ENSG00000075826;clean;10:100488974-100489251	-0.1313093333	0.046953047	0.477527791392509
ENSG00000075826;clean;10:100489398-100489702	-0.0861933333	0.0859140859	0.477527791392509
ENSG00000075826;clean;10:100489761-100490007	-0.049089	0.2222777223	0.477527791392509
ENSG00000075826;clean;10:100490322-100490705	-0.1253116667	0.0864135864	0.477527791392509
ENSG00000075826;clean;10:100490883-100495384	0.0344530333	0.2802197802	0.477527791392509
ENSG00000075826;clean;10:100495546-100496257	0.0590191333	0.2167832168	0.477527791392509
ENSG00000075856;known-exon+anti-near+anti-over;12:108537595-108538064	0.0211702333	0.2112887113	0.477527791392509
ENSG00000075914;clean;3:45011393-45012182	-0.0425373333	0.2212787213	0.477527791392509
ENSG00000075914;known-exon;3:45012290-45012503	-0.0565676667	0.1863136863	0.477527791392509
ENSG00000076043;clean;11:114443933-114444540	-0.0160721333	0.1973026973	0.477527791392509
ENSG00000076043;clean;11:114443933-114444585	-0.0160721333	0.1973026973	0.477527791392509
ENSG00000076043;clean;11:114444194-114445978	-0.0126333	0.2297702298	0.477527791392509
ENSG00000076043;clean;11:114444212-114444540	-0.0201939	0.1543456543	0.477527791392509
ENSG00000076043;clean;11:114444652-114445978	-0.0105756667	0.2687312687	0.477527791392509
ENSG00000076067;anti-near;12:56589018-56589139	0.0547332	0.1468531469	0.477527791392509
ENSG00000076067;clean;12:56569033-56569898	-0.0012106667	0.4695304695	0.483625101914328
ENSG00000076067;clean;12:56581879-56582058	0.0055451667	0.4330669331	0.477703637539052
ENSG00000076067;clean;12:56582152-56586848	0.0325897333	0.2167832168	0.477527791392509
ENSG00000076067;clean;12:56588374-56588931	-0.0008116667	0.479020979	0.486598959796022
ENSG00000076108;anti-near;12:56598783-56598867	-0.0021351667	0.459040959	0.480100971573793
ENSG00000076108;anti-near;12:56599358-56599701	0.0227179667	0.2007992008	0.477527791392509
ENSG00000076108;anti-near;12:56599848-56599963	0.0195633333	0.2982017982	0.477527791392509
ENSG00000076108;anti-near;12:56600096-56600200	-0.0220399667	0.2747252747	0.477527791392509
ENSG00000076108;anti-near;12:56600490-56600680	0.0493301667	0.0899100899	0.477527791392509
ENSG00000076108;clean;12:56604291-56604584	0.0192590333	0.2637362637	0.477527791392509
ENSG00000076108;clean;12:56604799-56605072	0.0391921333	0.1548451548	0.477527791392509
ENSG00000076108;clean;12:56606733-56609735	0.0050644	0.4220779221	0.477527791392509
ENSG00000076108;clean;12:56610517-56611572	-0.0159681733	0.3051948052	0.477527791392509
ENSG00000076108;known-exon;12:56615128-56615218	0.0019263333	0.461038961	0.480680173915109
ENSG00000076201;anti-near;3:47409568-47409654	0.0301302667	0.2767232767	0.477527791392509
ENSG00000076201;anti-near;3:47412421-47412513	0.0232558	0.3101898102	0.477527791392509
ENSG00000076201;anti-near;3:47412627-47412705	-0.0061061667	0.4175824176	0.477527791392509
ENSG00000076201;clean;3:47406405-47406480	-0.0529367667	0.1323676324	0.477527791392509
ENSG00000076201;clean;3:47406750-47407129	0.0021183667	0.4585414585	0.479980759316752
ENSG00000076201;clean;3:47407955-47408344	-0.0267340333	0.2247752248	0.477527791392509
ENSG00000076242;anti-near;3:37047683-37048516	-0.0142950667	0.2932067932	0.477527791392509
ENSG00000076242;clean;3:37042331-37047518	0.0058526667	0.3926073926	0.477527791392509
ENSG00000076351;known-exon+anti-near+anti-over;17:28400766-28402237	-0.0413381667	0.2752247752	0.477527791392509
ENSG00000076356;clean;1:208031338-208031589	0.0028071333	0.453046953	0.479037032369254
ENSG00000076356;clean;1:208210462-208216734	0.0157916333	0.3771228771	0.477527791392509
ENSG00000076382;anti-near;17:28577770-28578009	-0.0012171333	0.4765234765	0.485816511420513
ENSG00000076382;anti-near;17:28578292-28578372	0.0024681333	0.4515484515	0.479037032369254
ENSG00000076382;anti-near;17:28578528-28578671	-0.0170336	0.2447552448	0.477527791392509
ENSG00000076382;anti-near;17:28578752-28579140	0.0091508333	0.3171828172	0.477527791392509
ENSG00000076382;clean;17:28579252-28579364	-0.0028464	0.4395604396	0.478110474910576
ENSG00000076382;clean;17:28579837-28580008	0.0140006333	0.2732267732	0.477527791392509
ENSG00000076382;clean;17:28585653-28585863	0.0023896	0.4505494505	0.479037032369254
ENSG00000076513;anti-near;12:110019328-110024045	0.0049885333	0.4200799201	0.477527791392509
ENSG00000076513;known-exon+anti-near+anti-over;12:110027766-110028511	0.0043653333	0.4315684316	0.477527791392509
ENSG00000076604;anti-near;17:28747947-28748016	0.0247836667	0.1883116883	0.477527791392509
ENSG00000076604;anti-near;17:28748423-28748510	0.0116364667	0.3261738262	0.477527791392509
ENSG00000076604;anti-near;17:28748666-28748944	0.1187156667	0.005994006	0.471261022913386
ENSG00000076650;clean;19:33112613-33113766	0.0472922667	0.2187812188	0.477527791392509
ENSG00000076650;clean;19:33113903-33114252	0.0098855667	0.3966033966	0.477527791392509
ENSG00000076662;known-exon;19:10334059-10334159	0.0228506333	0.2767232767	0.477527791392509
ENSG00000076662;known-exon;19:10334408-10334527	0.0600783333	0.1138861139	0.477527791392509
ENSG00000076685;clean;10:103097374-103098930	0.0003713	0.487012987	0.489809092989021
ENSG00000076685;clean;10:103098088-103098930	-0.0077828333	0.3896103896	0.477527791392509
ENSG00000076685;clean;10:103174982-103181184	0.0037754667	0.4355644356	0.478110474910576
ENSG00000076706;anti-near;11:119314576-119314678	-0.01405157	0.3181818182	0.477527791392509
ENSG00000076706;anti-near;11:119315040-119315138	-0.0181746867	0.2972027972	0.477527791392509
ENSG00000076706;anti-over;11:119310903-119311089	-0.02945	0.1503496503	0.477527791392509
ENSG00000076924;anti-near;19:7619856-7619945	-0.0287356333	0.3056943057	0.477527791392509
ENSG00000076924;anti-near;19:7620075-7620274	0.0096086667	0.3971028971	0.477527791392509
ENSG00000076924;clean;19:7626044-7626135	-0.0018213333	0.467032967	0.482995771672191
ENSG00000076924;clean;19:7626270-7627242	0.0230415	0.2677322677	0.477527791392509
ENSG00000076924;clean;19:7627440-7627727	-0.0228803333	0.2517482517	0.477527791392509
ENSG00000076928;anti-near;19:41905036-41905174	-0.0257136333	0.2062937063	0.477527791392509
ENSG00000076928;anti-near;19:41906025-41906456	0.0046961667	0.4335664336	0.477964210819321
ENSG00000076928;anti-near;19:41906025-41906702	0.0009170667	0.476023976	0.485679190758698
ENSG00000076928;anti-near;19:41906620-41906702	-0.0029033667	0.45004995	0.479037032369254
ENSG00000076928;anti-near;19:41906803-41907104	0.0055462667	0.4245754246	0.477527791392509
ENSG00000076928;clean;19:41883289-41888063	0.0422121333	0.2182817183	0.477527791392509
ENSG00000076928;clean;19:41888865-41892024	0.0740956	0.0764235764	0.477527791392509
ENSG00000076928;clean;19:41896482-41898441	0.0357494667	0.2127872128	0.477527791392509
ENSG00000076928;clean;19:41898113-41898441	0.037346	0.1773226773	0.477527791392509
ENSG00000076928;known-exon;19:41892123-41892330	0.0511873333	0.1288711289	0.477527791392509
ENSG00000076944;clean;19:7641853-7642033	0.1440439	0.033966034	0.477527791392509
ENSG00000076944;clean;19:7642536-7642765	0.0015101767	0.471028971	0.484119843071024
ENSG00000076944;clean;19:7643048-7643164	0.0334826	0.1358641359	0.477527791392509
ENSG00000076944;clean;19:7643245-7644613	0.0244143	0.1808191808	0.477527791392509
ENSG00000076944;clean;19:7647247-7647353	-0.0181245	0.3541458541	0.477527791392509
ENSG00000076944;clean;19:7647511-7647724	0.0365279	0.2352647353	0.477527791392509
ENSG00000076984;anti-near;19:7905855-7909754	0.1287563333	0.0834165834	0.477527791392509
ENSG00000076984;anti-near;19:7910373-7910452	-0.0311146333	0.2442557443	0.477527791392509
ENSG00000076984;anti-near;19:7910572-7910695	0.025949	0.2497502498	0.477527791392509
ENSG00000076984;anti-near;19:7911159-7911249	0.0894893	0.0914085914	0.477527791392509
ENSG00000076984;anti-near;19:7911330-7911435	-0.0245754333	0.2762237762	0.477527791392509
ENSG00000076984;clean;19:7904068-7905807	-0.0579667	0.1918081918	0.477527791392509
ENSG00000077044;clean;2:233435924-233436315	-0.0171673667	0.3531468531	0.477527791392509
ENSG00000077044;clean;2:233445762-233446711	0.0180113	0.3421578422	0.477527791392509
ENSG00000077044;clean;2:233446796-233448086	-0.0156276	0.3591408591	0.477527791392509
ENSG00000077044;clean;2:233457328-233458283	0.0756473333	0.0619380619	0.477527791392509
ENSG00000077044;clean;2:233458397-233459756	0.0230124667	0.2912087912	0.477527791392509
ENSG00000077044;clean;2:233459891-233460193	0.0245721	0.2997002997	0.477527791392509
ENSG00000077044;clean;2:233462735-233464163	0.0121280333	0.3871128871	0.477527791392509
ENSG00000077044;clean;2:233464283-233467085	0.0161699333	0.3586413586	0.477527791392509
ENSG00000077044;clean;2:233467203-233468422	0.0300271667	0.2872127872	0.477527791392509
ENSG00000077044;clean;2:233468553-233469370	-0.0460657	0.2482517483	0.477527791392509
ENSG00000077097;clean;3:25626674-25626771	0.0131585333	0.2592407592	0.477527791392509
ENSG00000077150;anti-near;10:102398523-102398738	-0.0342634333	0.1328671329	0.477527791392509
ENSG00000077150;anti-near;10:102398864-102399287	0.0104243333	0.3956043956	0.477527791392509
ENSG00000077150;anti-near;10:102399718-102399926	-0.1246866667	0.0474525475	0.477527791392509
ENSG00000077150;anti-near;10:102400194-102400277	0.0423367667	0.1753246753	0.477527791392509
ENSG00000077150;anti-near;10:102400491-102400654	-0.0270776333	0.2492507493	0.477527791392509
ENSG00000077150;anti-near;10:102401518-102401744	0.0778666	0.0834165834	0.477527791392509
ENSG00000077150;clean;10:102397055-102397301	-0.0162171	0.2922077922	0.477527791392509
[truncated: 17,971 more rows]
